# Supplementary material for: Stat1 is an inducible transcriptional repressor of neural stem cells self-renewal program during neuroinflammation
Source: Front Cell Neurosci. 2023 Aug 16;17:1156802. doi: 10.3389/fncel.2023.1156802 (PMC10469489; doi:10.3389/fncel.2023.1156802)
Supplement: Supplementary file 5 [file Data_Sheet_1.csv]

SYMBOL	set129_1	set129_2	set129_3	stat1_ko1	stat1_ko2	stat1_ko3
Zic1	107.1	71.3	4.4	2749.3	2739.9	2610
Sox9	401.7	468.6	418.8	987.3	1014	1011
Spry4	1895.3	1739.1	1833.9	2845.6	2886	2854.3
Dntt	22.5	26	25.6	2.9	3.2	2.3
Cnih2	64.2	61.8	50	149.3	149.5	155.6
Gria4	24.9	20.8	7.9	230	199.6	207.9
Rhot1	3.5	3.5	3.5	1.1	1.4	1.5
Krtap12-1	29.6	26.5	26.9	2.1	4.4	1
Zbtb8a	92.5	87.7	110.1	238.3	252.2	256.9
Eda	13.3	14.3	29.6	145.6	147.3	132.2
Ampd3	997.2	852.6	939.8	220	233.9	212.5
Lor	5.1	7	7	70.7	87.1	82.4
Fam171a1	297.4	279.8	280.2	499.2	461.4	468.7
Exoc4	990.2	890.9	908.8	1620.6	1743.3	1603.1
Zic1	17.1	4	4.9	808.7	847.3	1021.6
Ap3s2	172.2	157	188.5	309.3	300.7	318.7
Fez1	673.1	870.9	977.4	1963.8	2035.6	2062.9
4933406F09Rik	7.6	4.7	2	24.5	25.4	25.3
Rab31	3970.6	4165.3	3645.5	6181.9	6317.6	5961.1
2010001K21Rik	3.4	3.5	3.4	18.4	23.4	20.6
Arpc4	1002.1	786.5	907.5	1625.3	1679.7	1682
Ccne1	203.2	180.6	226.3	645.2	590.7	539.4
Tmem108	106.9	89.9	113	218.7	211.9	238.1
Ubash3b	238.3	252.1	193.4	497.2	509.2	461.2
Slc14a2	40	63	23.3	223.9	251.6	211.1
Fam84a	98.2	74.8	178.4	686.9	804.5	862.2
Emx2	192.7	193.4	149.4	520.5	439.9	488.9
Slamf1	7.6	3.1	1.4	24.6	25.8	24.2
Ddr2	211.9	202.2	232.6	19	65.3	37.6
Prr5l	100.3	92.9	118.8	201.7	216.2	198.4
S100a10	5604.2	5553.6	5425.5	3872.8	3519.1	3256
Ugt1a1 /// Ugt1a10 /// Ugt1a2 /// Ugt1a5 /// Ugt1a6a /// Ugt1a6b /// Ugt1a7c /// Ugt1a9	57.5	42.8	34.4	143.3	140.2	163.5
Pea15a	3437.3	2971.4	3827.9	8498.2	8797.7	7497.5
Gm10672	3.7	27.4	98.7	1006.9	1049.5	785.8
Nav2	251.4	155.7	144.2	551.6	548.2	589
Nfe2l2	1803.7	1994.5	1661	2974.9	3107	2905.1
Rab32	17.4	24.2	45.8	119.2	115.9	120
Foxj1	64.2	54	51.2	122.7	143.1	142.5
Gabra2	745.7	576.1	643.1	54.4	56	140.4
Camkk2	958.4	933.6	953.3	1172.9	1114.6	1169.7
Maf	159.4	100.9	168.4	533.2	561.5	456
Pfn2	2331.1	2366.8	3485.3	6521.7	6521.3	6393.8
Pkig	742.1	712.2	999.3	1774.2	1726	1696.8
Car2	1356.5	1078.3	757.5	3233.7	3065.9	3579
Gbx2	6	35.5	31.9	144.4	134.2	122
---	163.7	161.3	204.8	327.9	320.1	310.7
Fam110a	231.8	196.2	287.3	510.8	511.9	485.9
Chl1	106.1	79.3	253.1	1160.5	1186.4	924.1
Ugt1a1 /// Ugt1a10 /// Ugt1a2 /// Ugt1a5 /// Ugt1a6a /// Ugt1a6b /// Ugt1a7c /// Ugt1a9	23.9	23.8	24.5	41	43.2	37.3
Zwint	1598.6	1673.5	1574.5	2212.3	2457.8	2363.2
Chn2	1198.6	1371.9	1098.4	2262.2	2332.9	2578.3
Dnmt3l	27.4	26.7	24.1	8.4	9.3	3.6
Pea15a	2723.5	2333.2	3465.6	6324.9	6322.3	5912.2
Dlc1	11.9	7.3	14.8	38.3	45.4	47.1
Cdc42ep4	32.5	47.2	27	98.5	95.1	91.1
Dhrs7c	61.1	78.3	57.8	6	7.7	6.2
Eda	12.3	12.6	9.1	34.2	28.3	29.7
Zfp385a	178.8	187.6	156.2	299.2	272.2	292.5
Gria4	44.7	70	24.2	182	182.2	166.5
Slc19a1	15.8	14.4	76.8	284.3	239.3	284.9
Hip1	729.9	628.5	739.3	1392.4	1435.3	1228.8
A930005C09Rik	3.9	2.8	3.2	6.8	7.1	7.8
4930480G23Rik	6.3	8.8	8.7	0.6	0.7	0.4
9030617O03Rik	185.1	240.1	265.1	553	558.8	481.4
Ptpn1	1391.6	1325	1161.9	1897.2	1981.9	1906.6
Adrb2	85.7	66.1	63.5	11	3	8.9
Hyal5	4.8	5.1	2.2	15.2	15.8	13.1
Fzd10	91.4	50.8	45.4	391	368	289.9
Klk1b21	10.5	10.7	13.6	28.8	24	28.6
Lix1	73.3	77.2	23.4	206.7	225.6	240.9
D930014E17Rik	101.1	125.2	120.1	229.9	258.8	283.2
A930003A15Rik	81.3	59.6	98	262.3	300.8	232.8
Sfmbt2	42.4	35.2	35.5	3.1	9.5	12.3
Tmem68	368.3	364	415.2	514.7	515.4	523.1
Slc16a9	13.2	17.1	25.2	122.2	105.5	87.3
Aen	39.9	42.9	69.3	139.5	138	125.1
Ssh1	67.4	74.2	63.4	101.6	114.2	113.9
Gria4	14.8	0.9	1	130.8	135.2	185.8
Klhl23	1044.5	964.3	1142.8	1728.3	1724.8	1552.2
Ccnf	190.3	159.1	170.8	298.9	271.8	313.8
Eras	20.4	20.3	14.5	3	3.1	2.6
Fis1	529.5	477.1	459.3	656.4	679.1	696.5
Ccna2	2299.7	2096.8	2035.7	3709.5	3880.2	3300.7
5730494M16Rik	358.5	288.1	389.6	606.7	631.4	685
Ccnd2	584.7	301	660.9	2552.7	2213.3	1897.4
Camta1	259.7	259.1	253.5	135.4	144	88.6
9930013L23Rik	6.4	25	23.5	99.5	103.5	78.7
Pqlc2	144.7	144.4	161.9	225.7	226.3	205.8
Slc19a1	121.4	100.8	157.4	506.6	549.8	402.5
---	7.2	5.7	2.1	31.3	43.7	33.7
LOC100503815 /// LOC100504784 /// Rpl39	124.4	126	141.6	219.3	263.5	232.2
Mocs3	162.2	165.8	141.3	272.7	238.6	247
Atp6v0a1	216.8	211.8	160.4	360.8	344	331.6
Psmc4	3273.7	3184	4043.4	5448.4	5506.6	5599.3
Sigmar1	630	450.5	523	992.6	939.5	1065.6
Arsb	40.7	35.1	22.9	104.5	99.6	82
Enpep	102.1	118.8	156.3	12.1	9.3	0.9
---	1.9	1.8	0.4	4.9	5.2	4.8
Gtl3	2227.3	2104.1	1773.6	3145.2	2995.4	3220.3
2610034B18Rik	283	229.5	285.6	444	456.4	406.8
D430034N21	3.4	3.2	1.7	12.4	9.8	9.4
Zic3	16.6	26.3	8.9	134.2	143.9	195.4
Slc22a23	233	327.1	293.9	739	661.7	583.4
Zwint	1041.1	953.4	901.4	1488.4	1324.8	1429.5
Styk1	7.2	5.8	14.2	35.2	42.3	32.7
Il2rg	4.5	3.2	0.7	22.9	23.3	16.3
Tor2a	732.6	654.3	709.9	1013.1	1195.3	1132.3
---	16.9	18.3	20.4	7.4	2.9	7.2
Ccdc91	1.7	1.8	35.4	135.5	136.2	102.7
3830612M24	1869.8	1776.1	1993.8	2421.5	2635.6	2484.8
Zcchc12	109.2	13.4	297.5	2141.5	1920.6	1390.4
---	98.3	80.7	83.5	32.1	32.2	11.2
Homer1	686.4	564.5	542.4	1302.4	1271.6	1061.6
Pygl	31.9	24	21.1	59.7	52.1	51.8
Dph3	270.1	245.5	238.3	458.3	417.1	381.8
---	1156.9	1073.5	925.2	1753.3	1743.7	1564.3
Cd28	2.4	5.2	2.3	32.8	27.3	21.3
Ddr2	437.8	439.2	630	49.3	74.9	57.7
Sorl1	42.3	51.7	52.6	329.6	305.8	217.1
Bzw1	2056.8	1890.4	1847.5	3179.2	3060.8	2709
Cd320	8.2	7.4	2.6	26.6	31.3	22.6
Mknk1	13	14.2	7.3	33.7	31.9	41.2
Steap2	9	6.4	3.9	23.1	22.5	18
Gtl3	2097.5	2094.2	1612.3	3048.9	3205.6	3021.5
A730089K16Rik	17.2	20	18.9	38.3	48.6	38.9
S100a10	5895.4	5469.2	6449.1	4082.5	3712.8	3648.5
Rtn1	2691.1	3523.7	3065	4796.6	4643.4	4893.8
E230016K23Rik	1.9	3.5	2	11.2	16.3	16.6
E030030I06Rik	23.2	25.1	9.7	56.4	54.6	50.5
Sez6	232.9	369.8	239.6	600.8	667	588.1
Chl1	25.3	14.7	45	100.6	95.8	85.8
Ncstn	390.3	380.4	415.8	667.4	612.4	559.9
Cbs	10.9	12.3	8.9	434.7	435.6	268.4
4932703K07Rik	11.5	13.2	9.8	38.8	27.8	34.6
Kirrel	60.3	52	78.6	266.4	209.9	191.1
Prr5l	232.7	300.7	217.8	582	492	483.1
Hivep3	100.9	115.7	89.9	178.3	158.9	161.1
Fjx1	293.9	416	454.3	721.6	780.7	841.7
Mxd3	267.8	308.8	287.3	573.1	541.5	459.4
Gabra2	358.7	304.2	238.8	26.3	47	79.2
Igfbp3	6833.1	6351.8	6955.2	9776.2	8645.8	9132
Gpx8	107.6	153.8	182.6	1285.2	1267.3	833.5
Arhgef7	779.5	751	710	1089.2	1093	1264.7
Pax9	10.4	4.7	4.2	20	24.3	21.4
Bace2	1.6	19.5	22.6	83.2	104.3	74.1
Prkcdbp	306.7	208.8	259.2	49.6	47.2	81.7
Pfn2	1582.1	1367.1	1681.2	4114.8	3980.3	3086.6
Spink10	21.7	9.3	3.8	65.4	49.9	55.4
Lrp1b	1	2.4	0.3	7.8	7.4	10.4
Neurog2	2.6	5.3	2.7	23.2	28.4	36.6
Cntfr	71.4	62.8	76.6	133.4	144	172.6
Dact1	563.8	721.9	895	1865.5	1659.8	1480.7
6530401D17Rik	1638.8	1357.9	1613.8	4694.3	4790.2	3469.5
Tspan2	6.2	5.3	12.7	36.7	27.3	37.7
Cdon	22.6	17.9	37.4	80.8	73.2	65
Kalrn	118.7	114.1	75.4	237.5	232.9	196.4
Aen	255.3	250.2	512.3	986.3	861.2	979.5
Slc25a29	172.2	173.3	200.6	248.9	278.5	258.9
6530418L21Rik	291.5	288.8	187	608.8	505.5	528.4
Camk2n2	140.6	119.7	269.3	595.6	519.3	485.8
Tpm3	285.3	291.8	271.2	395	428	368.5
Cndp2	836.1	689.7	787.1	1313.2	1161.1	1139
Kcnd2	771.2	839.9	563.7	31	11.1	205.8
LOC545681	2.4	3.6	7.6	44.2	47.2	29.2
Rab31	1359.1	1301.1	995	2115.4	2209.8	2554.5
Sykb	1.7	10	1.9	94.3	92.2	144.2
Mxra7	53.4	62.5	53.3	36.4	32.2	27.6
Inpp5f	253.6	204.4	245.3	393	339.5	368.3
Oaf	41.8	43	66.5	188.5	133.7	155.1
---	3.1	3.7	2.4	12.6	19.5	19.5
Armcx6	48.5	84.8	82.4	199.1	180.9	154.2
Akr1c21	25.5	19.5	12.6	41.7	49.5	45.2
Pter	69.6	60.1	60.3	419.6	393.8	261.5
Kcnj2	2.1	2.2	1.6	0.8	0.9	0.8
Diras2	17.7	15.3	8	65.8	89.4	59.2
4930550C17Rik	38.8	33.5	23	3.9	4.1	3.6
Pex5l	38.8	25.9	43.8	103.1	116.5	84
Pold3	341.6	366	272	530.5	550.3	491.8
Fhl1	1005.8	1032.6	2486.2	4716.2	5007	4306.6
---	71.7	30.2	45.2	162	134.5	182.8
Rfx4	4169.9	3971.6	3472	6878.3	7538.4	6002.5
G3bp1	265.4	219.1	242.8	360.8	353.8	324.5
Ugt1a1 /// Ugt1a10 /// Ugt1a2 /// Ugt1a5 /// Ugt1a6a /// Ugt1a6b /// Ugt1a7c /// Ugt1a9	34.9	71.2	54.1	113.8	127.5	133.6
Pigq	6.2	6.3	1.2	22.3	18.7	27.6
AW209491	68.3	69.1	187.8	425.4	453.1	347.7
Nol4	140.4	191.3	226.3	364.4	328.1	375.3
Hspb8	25.6	13.7	15.7	58.6	61.8	45.3
Slc25a29	137.5	127.9	164.7	241.7	211.6	243
Rorb	168.6	139	143.4	231	241.8	210
Ythdf2	1161.4	1109	901	1565.4	1620.5	1505.9
Map6d1	19.5	35.3	54.3	113.4	96.2	122.1
Ei24	2539.5	2237.1	3034.2	4583.6	4592.3	3999.5
C030034E14Rik	73.6	62.4	140	237.9	228.6	242
Wsb2	755.4	607.2	469.8	1106.2	1087.4	1092.4
4933412E24Rik	9.8	16.4	5.3	58.1	82.3	54.5
Cpne3	8.2	6.7	3.4	16.9	14.1	16.5
Taldo1	2708.9	2384.2	2457.6	3440.3	3639.3	3216.3
---	19.1	17.3	16.3	10.1	4.9	5.4
Plscr1	45.5	40.2	36.4	112.3	90.6	131.7
Rrm2	1647.3	1570.3	1511.6	3781.6	3389.2	2765.7
Rbl1	5.9	5.5	1.9	15.2	22.8	19.8
Fads2	392.8	330.3	404.3	708.1	570.2	654.7
Als2cr11	2.7	1.7	0.8	6	8.1	8.9
Leo1	604.3	569.9	455.9	965.5	891.6	824.3
Cox16	603.4	620.1	395.9	1166.4	1072.3	968.3
Btrc	272.3	245.2	215.5	333.1	356.7	353.4
Dmrta2	223.8	292.4	106	633.5	776.9	582.5
Pfn2	2355.5	2192.4	3825.5	5773.1	5764.9	5748.4
Atp1b1	428.7	447.2	496.4	1076.4	964.1	791.8
Ube2n	2208.1	1961.1	2422.6	3177.6	3121	3555.7
Dynlrb1	3165.8	3270.2	3035.3	4170.9	4131.9	3748.3
Zswim5	113.5	94.8	164.4	457	345.3	332.7
9330159F19Rik	93.6	83.7	86.4	67.7	56.5	55
2610037D02Rik	4.9	7.1	1.7	17.9	26.5	20.2
C80865	7.9	5.3	7.8	22.6	17.3	16.5
Prr5l	387.5	481.4	506.8	1035.6	818.8	1107.9
Tsg101	1688.9	1609.9	1507.4	2398.7	2077.7	2167.6
Lpo	7	22.5	134.6	314.1	265.5	320.4
Mvk	329	259	259.1	421.9	415.7	407
Jazf1	28.3	65	53.6	145.9	121.2	116.7
Gria2	149	89	136.4	223.2	262.6	251.1
Mylk	104.8	77.6	177.8	417.8	415.5	308.7
Elmo1	79.6	76.7	71.9	107.4	97.4	95.5
Ndst3	6.6	3.7	7.6	13.1	12.1	13.8
Csf1	126.2	125.8	109.4	440	426.2	290.7
Cplx2	106.3	111.9	159.6	216	228.9	220.1
Myd88	100.7	102.2	37.9	252.4	229.5	197.6
Dcxr	143.5	124	343.5	614.4	656.9	570.3
LOC654469	45.6	54.9	39.3	17.5	19.6	8.2
Ccng1	659.8	725.3	1791.6	4645.3	4623.4	3323.1
Oit3	3.3	3.5	2.6	9.1	7.2	10.8
Lmo2	313	253.8	376.3	125.6	91.3	120.6
---	14.5	18.4	17.1	43.7	34.4	32.3
Chst2	371.3	434.6	608.9	1589.7	1398.4	1086.9
6430562O15Rik	16.8	7	17.2	40.6	59.7	47.1
Gm8369	1.8	3.4	3.4	10.4	8.9	7.1
Asrgl1	833	1099.3	667.8	1680.8	1576.6	1521.8
5730469M10Rik	279.7	202.9	223.5	481.4	410	392.5
Zfp810	96.7	75.6	77.4	122	144.2	134.4
Fam158a	21.8	34.8	26.5	120	116.3	77.1
Tubb2a	3534	2939.9	4998.6	7310	7191.3	6977.1
4932441J04Rik	3.2	5.8	1.9	41.1	26.1	26.2
Rab7l1	106	102.8	136.4	236.3	257.2	194.7
Rrm2	3807.9	2717.8	5220.9	8743.4	9036.3	7600.4
Btbd10	514.6	470.4	556.6	1050.7	1064.1	810.3
Gm4371	5.4	1.3	0.5	14.2	23.1	17.8
2900062L11Rik	3053.7	2276.1	2789.6	7609.9	8507.3	5703.9
Kcnc1	89.3	74	104.6	316.9	387.8	243.4
3200002M19Rik	605.9	554.2	513.9	1198.5	1277.3	929.7
Panx1	276.2	293.4	345.2	626.8	545.1	483.4
Myh4	5.4	6.2	2.2	36.3	21.7	26.7
Bak1	69.5	54.1	54.7	90.4	103.5	90.3
Asb6	67.5	37.7	36.8	98	101.5	105.9
Kcnc1	390.2	384.4	987	2362.6	2443.9	3486.8
Six2	68.9	64	37.3	3.6	7.4	2.9
Chst7	1444.2	1720.5	2009.5	3478.4	3412.8	2751
Endod1	81.2	81.1	74.5	33.8	54	48.3
Lif	38.4	28.9	33.8	107.5	71.2	95.3
Eda	19	4.8	34.1	112.2	75.6	86.1
Foxc1	308.3	368.1	134.7	814.5	679.5	656.8
Rgl3	47.1	54.6	155.5	366.5	319	270.1
6030405A18Rik	69.3	71.1	118.5	186	164.7	193.1
Ak1	444.2	428.2	885.7	1732.5	1684.2	1346
Ptpn1	463.6	435.1	384.5	550.6	604.8	626.2
---	26.8	41	30.8	7	5.9	12.8
Vsx1	3.8	4.2	3.6	6.7	5.5	5.7
Sh3gl3	12	13.5	116.6	276.6	216.4	297.7
Pcsk2	15.4	16.6	10.5	3.3	4.6	5
---	19.2	18.4	11.5	35.3	42.9	32.2
Commd3	2322.3	2424.1	2080.7	3494.1	3474.4	2958.1
Bex2	2536.3	2272.8	6516.1	12295	12499.3	10222
Slc19a2	135.1	96.1	125.6	322.4	272.1	225.2
Dab1	136.6	165.6	305	1207.3	1005.9	713.4
Ccnd2	3660.1	3130.6	6052.4	11195.7	11745.3	8905.4
---	72	114.8	55.6	741.6	851.7	456.1
Dhx9	20.8	15.2	16.2	7.7	7.1	3
4931406E20Rik	24.7	30.2	18.4	6.5	7.7	7.2
4921504P05Rik	15.4	10.6	10.5	4.4	2.7	1.2
Dab1	125	127.6	192.3	967.1	740.9	558.2
Zfr2	10.9	9	7.3	3.3	4.1	2.4
Lrba	5.5	7.6	7.5	3.3	3.6	3.2
Eny2	87.5	102.9	87.4	143.5	127.9	157.6
Ccng1	782.7	655	2144.4	4619.3	4126.1	3507.2
Ccnd2	4591	4293.5	7166.2	14099.2	14207.8	10532.3
Gbp6	7.7	41.2	63.1	139.4	148.2	200.7
Slc6a1	1190.6	1671.3	3693.2	9092	10031.5	6610.3
Cpxm1	126.6	149.5	49.1	283.8	335.9	264
Slc25a29	299.3	213.2	325.5	436.5	463.2	469.7
---	22.2	17.4	29.8	63.3	56.2	45.3
Mapk10	203.8	274.1	207.4	406.8	428.3	347.8
Hipk2	535.6	536.3	560	837.9	693.5	744.5
Kcnd2	280.3	392.5	233.1	3.8	3.2	84.9
4833422B07Rik	39.7	52.9	35	1.8	8.7	16.1
Sorl1	165.3	119.6	129.2	876.7	981.7	542.1
Exoc4	896.7	1014.6	1436.5	2084.6	2318	1923.6
Polk	122.4	118.1	111.3	206.5	219	166.5
Pofut2	264.2	273.2	242.5	367.1	403	467.8
Tmem90b	13.1	10	5.5	61	40	39
Oas1c	4	7.8	1.5	15.5	19.3	14.1
Igfbp4	16.4	12.7	135.4	325.2	345.3	497.7
Atp1b1	418.3	525.7	928.8	1411.6	1347.3	1480.4
Dusp27	24.7	16.6	22.9	2.3	2.6	9.4
Serpinh1	1618	1946.3	124.3	6940.5	7165.7	4533.7
Myeov2	18.4	28.4	21.6	61.6	54.4	43.1
Fam181a	6.1	5.7	49.3	123.4	148.6	96.7
---	9.4	9.7	12.4	2.9	5.3	1.4
Adora2b	5.7	2.4	11.7	25.6	43.1	36.2
Lgi2	114.6	92	106.2	64.8	32	45.5
Plaa	22.8	26.3	26.5	5.9	5.7	15.1
Lhx2	484.3	410.2	577.2	940.1	753.6	947.4
Cenpb	650.2	586.9	567.3	761	784.4	871
---	20.5	19.9	11.1	36.2	33.4	31.2
Trp53inp1	79	222.2	314.7	636.5	822.3	593.6
Mpped2	510.6	660.9	348	1191.5	1292.2	966.8
Odf3b	38.7	32	31	18.1	18.4	9.4
Tubb6	1705.6	1331	1795.1	2870.1	2552.1	2375.5
Ms4a8a	21.3	31.6	26.3	11.5	2	6.7
Ier3	66.7	79.5	36.2	964.7	789.7	1489.3
Cited1	151.1	108.6	94.5	370.3	329.1	245
Myot	28.9	19.9	15.7	3.2	2.7	1.7
Gbp3	193.8	208.2	137.1	461.2	338.2	493.2
---	15.3	9.7	16.8	3.7	3.8	2.5
Dixdc1	16.1	12.3	13.8	8.4	4.4	4.3
Gm10774 /// Polr2l /// Usp50	2042.8	1631.4	1405	3201.2	2831	2635.7
Gabrd	5.6	5.7	5.9	36.9	30.1	20.1
B930012P20Rik	5	1.7	0.6	25.6	21.3	13.7
Rab18	2404.5	2443	1917.9	3766.4	3843.4	3144.1
---	34.9	34.1	21.8	4.8	11.4	1.9
Ufsp1	57.1	33.7	61.1	91.5	93.9	89.8
Pcdh17	7.2	7.6	5.7	2.3	2.9	4.1
Gdpd5	161.1	158.3	121.1	226.1	220.8	202.8
Fam131b	10.1	12.4	12	48.9	50.9	30
Tmx1	2775.4	2413.7	2443.7	4474.7	4256.3	3484.2
Mmp9	13.7	11.5	10.7	1.9	2.9	6.7
Spsb4	1903.2	2019.8	1630.4	2674.2	2469	2408.8
Wnt5a	59.4	92.6	126.6	442.2	469.4	274.3
Elf4	9.9	24.8	12.1	47.2	38.9	38.2
Fam149a	464.9	354	432	927.7	897.5	669.6
Rimklb	126.9	113.7	155.3	361.6	353.3	244.1
Sorbs2	44.5	42.7	78.1	315.3	270.6	177.2
Sox9	358.2	386.9	309.7	870.6	968.8	637.8
Ptplad1	2490.8	2627.9	1912.3	3385.6	3382.1	3362.2
4931400O07Rik	2	1.9	1.2	3.3	3.1	2.8
Gm6936	13.6	16.2	13.2	7	9.5	9.2
Sub1	307.9	286.5	314.4	495.5	583.8	438.1
Igfbp4	151.8	97.8	3039	6196.3	5342.2	5847.7
Gtse1	449.3	426.3	502.7	1181.6	1076.5	790.8
Tro	160.7	162.6	89.7	365	388.3	269.8
5430402E10Rik	6.5	5.8	1.2	30.8	18.2	21.9
Cd83	6.1	7.7	2.9	14.1	22.1	18.5
Kcnv1	17.4	9.7	89.6	206.6	170.5	154.9
Camta1	181.5	240.6	172.8	81.6	102	52.4
Gfra2	54.8	37.1	73.9	113.2	101.4	122.8
A230009B12Rik	6	5	4	1.5	2.5	2
Sac3d1	597	587.4	567.6	1216.4	1152.5	870.2
Itpripl2	3.3	2.4	13.6	276.6	255.3	129.4
Slc8a1	33.2	43.3	25.3	10.5	10.2	6.9
Nmnat3	30.7	28.1	26.6	9.1	18.9	9.1
Dsg1a	5	3	0.6	14.3	25.5	17.9
Stap1	1.6	3.3	1.5	6.2	5.3	4.8
Scamp5	486.8	537.9	503.7	821.4	844.2	666.2
Oprm1	12.3	3.6	3.8	21.8	18.6	21.5
Sult2b1	5.7	3.4	1.7	16.1	10.8	11.7
Hs3st3b1	24.3	5.1	110.3	306.8	323.7	508
Enho	261.8	280.2	209.7	379.1	349	348.2
Pebp4	4	14.9	1.2	31.5	36.5	25.3
Atg5	240.7	214.8	161.1	317.9	312.7	311.5
Kcnd2	120.5	179.7	123	1.3	3.8	55.6
Cib3	16.5	17.4	15.1	10.8	5.2	4.9
B3galnt1	252.9	277.1	315	70.7	66	171.5
Aen	478.3	364.3	1072.4	1887.9	1593.1	1689.6
Slc25a35	43.4	30	21.1	61.4	75.2	64.3
Cd99	67.6	23.6	201.6	492	511.5	339.5
Gpr137b /// Gpr137b-ps	254.9	259.8	226.7	333.9	308.2	299.7
Mt3	29.1	6.9	231.4	402.6	418.5	439.3
Rgs9	25.9	26.6	27	17.5	21.7	15.8
Cytip	436.8	312.2	279.1	75.4	67.3	145.2
Lrrc49	135	180.1	199.6	267	261.5	253.6
Trio	12.6	4.8	12.2	38.5	47.8	28.2
Sv2c	7.8	3.9	3.8	30	16.6	26.1
Zfp709	1.6	5.2	8.7	29.4	18	21.7
Slc25a29	339.4	294.9	247.2	410	490	470.5
Zfp362	1061.2	1178.3	1005.5	1291.4	1395.2	1386.9
Cenpi	581.9	556.6	454	1055.7	1007.1	784.5
Src	94.3	87	175.4	338.5	317.5	245
Coro2b	195.9	175.3	226.7	1387.7	1536.8	788
---	160.6	133.9	100.7	227.4	227.4	202
Clcn5	118	111.3	127.2	281.1	317.6	206.3
Dfna5	32	11.2	26.4	85.5	78.1	55.2
Kirrel3	36.2	48.2	184.1	323.4	348.8	284.4
Tmem38a	231.2	249.7	212.5	168.5	145.6	180.1
Rhbdd2	77.7	93.4	80.5	233.8	261	161.7
Inpp5f	982.6	769.1	684.1	1335	1334.2	1171
Gm10034	32	31	35.6	85.7	81.9	56.4
Fam118b	358.1	266.6	255.3	505.3	454.7	437.4
6530418L21Rik	495.5	615.1	395.9	776.1	828.7	783.7
---	5.6	3.5	6.9	26.6	23.7	14.9
Igfbp4	58.2	74.7	542.7	1314.1	1003	1646.4
Kitl	102.2	92	94.6	182.7	190.3	138.2
---	1.2	2.2	1.7	3	3.6	4
Mela	5	4.3	7.5	35.7	25.5	19.7
Cbs	112.6	77.5	25.7	753.4	654.2	373.2
Cyp4f15	26.1	18.2	7	50.7	43.1	41.3
Chn1	243.9	206.8	372.7	848.9	717.9	1166.9
Slc35b1	1344	1117	1068.7	2183.7	2093	1667.9
Obox3	21.3	10.3	16.8	36	29.3	37.5
Armcx3	507.7	540.7	839	2348.9	2449	1471.9
Nkain1	983.5	783.7	956.4	1254.3	1168.6	1319
Gm614 /// Il2rg	4	5.2	6.5	20.5	26.7	14.9
Gm9880 /// Tcp10a /// Tcp10b /// Tcp10c	4.1	5.1	6.1	7.8	7.5	7.8
Cd99	98.8	124.9	328.4	786.5	649.3	521
Chaf1b	699.4	559.9	650.8	1220.5	1059.9	916.9
Gzmd	0.2	0.5	0.5	0.8	0.9	0.9
Itpa	983	931.9	683.2	1914.2	1777.1	1374.4
2510022D24Rik	65.7	89.3	94.8	120.6	142.1	130.8
Rrm2	2308.1	1671.1	3987.3	5498.6	6250.6	5792.7
Tacc2	680.4	1001.5	1218.7	2765.9	2752.6	1857.9
Pnkp	281.9	308.9	206.1	396.8	467.8	422.6
Nlrx1	31.2	6.9	3.4	50.2	55	53.2
Ccng1	1221.5	1140.4	4153	6662.3	6268.7	6880.1
Nasp	305.4	165	179.3	740	640.1	468.7
Zdhhc15	18.2	7.9	23.7	77.8	69.6	45.2
9530056K15Rik	25.3	38.8	20.8	5.9	4.1	2.5
Kif1c	16.2	9.7	5.9	41.3	30.7	27.5
Tmsb10	7809.8	5757.2	6042.9	15374.2	16096.6	10948.7
Atat1	70.5	53.4	68.5	109.7	91.7	119.5
Fpr2	42.7	48.6	23.1	5.1	4.6	3.1
Stat6	22.3	17	15	5.1	9.4	4.1
Hras1	877.2	786.9	688.5	1305.1	1092.3	1105.9
4933436I01Rik	9.2	7.4	8	14.2	22	18.9
Myo16	72	88.6	143.9	339.9	334.6	219.2
Nr4a3	2.8	5.7	9.1	25.3	50.4	46
Anxa6	5.3	2.1	17.9	1435	1300.6	614.4
Fahd2a	103.8	78.5	63.5	193.5	186.9	138.7
Clic5	602.5	744.6	850.9	187.2	186.4	424.6
Gpr137b-ps	214.8	256.4	279.2	351.8	451.7	397.7
Vopp1	145.5	170.5	386.1	885.9	755.4	582.5
Mmp15	1290.9	1123.8	1784.6	3040	2518	3657.2
Arnt2	875.7	1162.3	935.1	1436.4	1409.8	1656.6
9430027B09Rik	17.5	30	19.5	4.7	5.2	6.2
Ltb4r2	3	5.5	18.1	47.6	41.3	29.6
2810408M09Rik /// Trp53rk	118.4	120.3	102.1	321.7	259.1	205.2
Fabp4	22.3	16.7	14.6	3.4	8	7.1
Vopp1	224.6	176.5	404.2	969.5	946.8	618.6
---	38.2	55.2	40.1	81.3	85.2	67.1
Ccdc96	10.5	29.9	28.8	78.3	90.7	55.9
Aqp9	11.5	4.2	17.8	35.9	27.9	41.1
---	3.1	2.2	3.7	27.3	13.2	23.7
1700006J14Rik	11.8	4.3	1.4	46.1	33.2	25.6
---	187.3	180.3	496.7	743.7	723.2	862.3
Ccdc109a	77	66.2	50.6	102.2	95	99.6
Ccny	931.8	903.3	938.4	1944	1802.2	1350.5
Hnrnpd	3611.8	2846.7	4129.3	6742.3	5894	5274.8
Rnf113a2	27	7.9	97.3	382	364.6	202.9
Smarcd2	34.9	18.8	30.5	49.9	60.7	50.5
---	19.1	14.7	25	7.6	6.1	6
F8a	174	145.3	130.1	403.4	343.4	260.9
Cd99	90.5	40.9	203.4	467.9	418	310.4
Pknox2	62.6	56.9	37.5	106.6	136.9	96.9
Sykb	32.1	13.6	17.4	199.1	232	388.8
Siva1	1006.9	852.8	660.8	1261.9	1269.3	1402.7
Lass6	21.2	30.9	29.8	302.2	293.5	144.4
Ccdc74a	42.7	45.9	22.2	70.5	69.5	66.9
4921527H02Rik	42.9	49.4	33.1	16.5	4.1	19.4
AU045094	2.3	1.6	0.2	6.9	14.3	12
C730048C13Rik	10.6	9.2	13.6	6.2	3.5	3.9
---	2.5	17.1	3.2	32.9	25.5	33
Gm13111	10.9	20	13.3	2.2	4.2	1
Ctla4	9	2.4	6.4	18.4	26.1	17
Adrb3	11.7	5.6	2.7	25.8	21.1	17.9
Rbbp8	14.1	9.3	5.8	25.3	19.8	21.3
Xist	80.3	97.1	33.6	6440.1	7075.9	2973.7
Gp1bb /// Sept5	395.7	415.9	375.9	610.9	517	679.8
Gria4	107.6	94.2	15.6	621.5	611.3	1108.4
Igfbp3	4310.8	4521.9	3921.9	7654.2	7180.5	5705.3
Adcy1	16.6	8.3	28.5	42.8	61	65.9
Tsix	2	4.7	2.1	16.2	8.8	15
---	10.1	11.9	14.2	16.6	19.4	18.6
Tra2b	8	7.2	19.6	28	41.9	38
BC005537	153.7	142.1	141.7	168.4	174.7	190.1
Hip1	2551.6	2607	2416.4	5262.6	5254.6	3695.8
Bgn	13.5	21.8	21.6	8.8	4.4	4.4
Krtap6-1	18.2	17.9	13	26.2	23.8	29.8
Cntn1	53.1	63.8	70.1	99.1	117.3	90
Esr1	1.8	1.5	1.2	18.4	9.2	20.3
Paqr4	487	443.9	369.1	681	601.4	587.7
Ccnd2	5798.8	5159.5	10215.4	15524.5	16260.2	13009.1
Tmem43	666.8	587.1	443.9	1319.4	1311.5	920.7
1700013H16Rik	1.6	0.5	0.7	21.4	19.1	9.3
Coq10b	589.2	607.6	773.7	1493.2	1361.1	1023.6
Col4a1	99.8	89.6	224.9	441.8	408.6	308.2
Cntn1	575.4	723.9	779.6	953.6	1128.1	1003.3
Tpm3	88.5	112.5	253.9	612.4	559.7	379.7
Nhsl2	29.4	15.4	4.5	138	110.4	68.7
---	30.6	12.8	9.4	92.3	57.3	62.5
6330403L08Rik	82.5	74.4	99.9	49.4	53.8	56.3
Dnm2	413.2	408.7	343	292.3	291.8	296.9
Ccnd2	3116.6	2503.4	5414.7	8598	9280.5	7018.7
Alg13	140.8	136.2	128.8	306.4	266.8	204.6
Ckap2	3420.8	3209.8	3114.2	4198.5	4903.9	4068.7
Eif4e3	5.4	7.7	8.5	41.8	39.4	21.4
6430604M11Rik	94.8	85.4	54.8	24.7	31.9	25.5
---	153.8	132.4	156.1	199.8	190.7	231.3
Lage3	1284.7	1246.8	862.7	1946.5	1897	1628.5
Ppm1e	178.4	165.7	154.7	219.2	223	267.6
LOC100503170	16.9	25.8	19	35.6	34.3	30.4
4930552P12Rik	41.5	41	25.3	6.7	10.5	16.2
Scamp5	124.8	102.5	90.2	217.5	213.3	157.5
Dctn4	14.2	12.4	16.1	39.9	52.7	30.6
---	14.3	21.6	15.6	3.4	5.2	8.8
---	4.6	14	83.8	848.1	888.3	385.8
Zwint	560	528.5	394.5	761.4	707.7	692.2
2410075B13Rik	18.5	7.9	5.7	60.2	36.1	70.3
Tmsb10	9089.7	8901.2	7556.3	20436.1	21689.4	13886.7
Cys1	25.7	24	19.7	10.3	12.1	1.7
Med27	343.6	330	222.9	471	468.7	441.6
Pde5a	48.1	43.6	24.5	66.5	89	81.5
Gas2l1	491.1	529.6	561.1	888.7	773.8	685.6
Preb	719	462.4	512.4	864.9	966.1	1065.9
4933432K03Rik	32.9	16.4	110.7	311.4	275.5	178.6
Fam83d	431.9	430.6	309.2	930.6	914.4	629.7
Csnk1g1	4.3	21.4	2.1	40	49.5	33.2
Tub	71	79.1	174.3	278.5	262.7	228.9
Nsg1	851.3	791.8	928.7	1396.4	1462.4	1113.9
Lsm2	1123.4	837	737.4	1490.5	1347.2	1378.6
C5ar1	7.5	7.1	4.4	13.5	11.7	10.3
Prkch	161.8	198.9	190	82.2	130.7	68.4
Ubash3b	130	125.8	93.2	365.3	358.6	220.7
Gm2137	54	37.7	80.5	103	129	135.1
Il1rl2	14.2	18.7	5.9	34.2	30.2	27
Rab18	1757.4	1957.8	1404.9	2935.6	2660.6	2362
Zdhhc25	28.8	30.9	30.7	18.9	5.7	16
C130081A10Rik	7.1	13.4	3	50.9	27.9	35.5
1300014I06Rik	68.3	7.5	13.2	156.4	184.7	286.5
Jph2	62.2	68	43.1	30.4	22.5	23.6
Fabp4	19.7	26.8	17.8	2.4	7.5	10.4
Slc35a5	219	201	153.7	382.4	339.3	281.2
1810009N02Rik	89.6	55	189.8	257.9	295	300.8
Gjc1	128.5	182.9	70.9	802.6	778.2	406.8
Rdh12	32.5	43	18.7	1.4	4.4	2.2
Fadd	245.8	189.2	169.9	449.5	407.9	312.5
Ubqln3	4.7	1.2	3.7	22.3	16.6	11.3
4632434I11Rik	277	280.4	439.2	824.6	802.6	565.8
Trpc1	38.6	5.2	109	190.4	190.7	161
Wsb2	1566.8	1544.1	1525.4	2483.5	1935.7	2530.3
Cyp24a1	14.8	5.4	26	42.7	44.4	36.6
Jakmip3	3	2.5	1.4	7.6	15.7	14.2
Dab1	55.8	48.3	117.2	832.9	791.3	376.6
Psmc4	2375.1	1783.3	1927.6	3591	3011.5	2882.5
Palld	98	99.3	91.3	619.6	848.4	396.4
Foxc1	209.1	203.1	71.5	452.8	365.5	342.3
---	2.9	2.2	1.1	4.5	5.5	7
Pknox2	132	125	67.8	402.7	333.6	232.5
Map3k12	17.3	19.1	10.5	40.9	52.5	31.9
4930557J02Rik	13.7	20.1	13	31.9	43.9	30
Ces1d	12.9	15.3	6.6	1.9	0.5	0.8
Entpd6	247.9	263.7	168.8	400.5	451	343.2
---	11.7	8.9	2.2	20.7	23.1	17.7
1700025H01Rik	28.6	14.5	17.5	3.1	2.9	3.2
Kcnq2	2.2	2.7	3.2	5.4	5.9	4.1
Pacrg	105	114.2	53.8	284.3	302.2	183.4
Lxn	1449.9	1885.5	1817.8	5073.6	4674.3	3037.6
Rad23a	327.5	214.2	246.4	391.7	394.1	418.8
4930434J06Rik	3.2	8.2	0.5	21.6	12.7	20.3
Armcx2	1207.8	1111.6	1402.8	4531.8	4215.3	2515.6
Pex5l	7.4	39.3	46.1	170.8	189.3	97.2
Tmprss15	0.9	1.5	2.2	6.8	3.9	7.3
Parvb	6.3	7.2	12.7	76.3	86.2	38.5
Kctd12	60.3	73.2	365.7	591.9	538.9	569.5
Slc12a1	3.6	3.8	14	29.2	20.1	23.7
Src	181.5	260.2	177.8	379.3	449	324.7
Med12l	2.7	1.5	8.1	32.4	25.2	16
---	2.7	2.9	4.2	8.6	16.9	13.4
Fgf17	18.9	35.7	20.7	51.6	51.1	43.3
---	14.6	18.7	12.7	7.4	8.7	4.7
Palld	65.9	59.3	98	890.5	894.1	397.4
Bzw1	3644.4	3617	3453	7173.6	7029.2	4968.5
1700029I15Rik	7.1	13.3	7.8	17.9	17.3	16.6
Lfng	717	741.5	490.7	968.7	969.7	955.9
Cntn3	1.7	18.4	2.7	33.6	37.3	26.3
Casd1	8.1	7.6	37.5	156.1	163.1	77.7
Gna11	1867	2018.4	2399	2909.2	2637.3	2838.5
Spc25	988.3	806.9	1044.6	2678.9	2624.3	1633.6
Wac	119.6	106.9	139.5	222.9	225.3	167.4
Lsamp	31.6	7.2	40.9	119.8	199.7	111.8
Gpr137b /// Gpr137b-ps	297.9	312.1	445.4	542.4	617.8	533.1
Nbn	457.3	471.8	391.9	578.6	545.1	531.1
Ccne1	100.2	70.7	178.6	326.3	301.7	230.3
4933404M09Rik	8.3	10.1	8.9	4.9	3.7	6.7
Ehd3	54.2	58.8	57.7	145.6	126.5	90.2
---	28.9	30.7	17.4	7.3	5.8	11.3
Anxa6	49.5	13	3.9	154.2	168.6	85.7
1700112E06Rik	21.2	14.9	13.2	29.5	36.7	27.2
---	11.2	8.5	13.5	3.4	5.8	1.4
Igfbp4	33.3	23.5	2191.8	4410.5	3502.1	5745.6
Ppil5	360.3	266.2	369	793.4	849.2	538.8
Adamts7	132.4	162.4	141.7	264.1	291	203.2
Gfra1	7.9	6.1	11.6	44.4	47.8	23.7
C730029A08Rik	39.9	6.9	31.3	85.6	118.2	72.1
Lrrc4	80.7	87.5	64.5	51.8	50.2	50.6
Cxcl15	25.1	16.6	18.4	10.7	9.4	6.6
1700007K13Rik	20.3	56.2	103.9	216.1	309.7	182.4
---	911.1	787.5	974.1	1595.3	1329.4	1952.3
Cycs	3478.5	2254.6	3112.1	5281.5	4900.1	4226.5
1700029M20Rik	47.4	46.2	22.2	1.3	7.3	8.1
---	11	9.8	10	17.3	14	19.9
2010320O07Rik	3.1	4.6	5.8	1.7	1.3	0.5
2310026L22Rik /// Hp1bp3	5.8	6.6	4.9	3.6	3.6	2.2
Zfp518b	15.8	6.6	0.9	28.8	22.7	26.5
Pofut2	753.3	559.2	531.1	895.2	896.8	870.5
Maf	39.2	47	45.2	91.4	67.6	106.3
Eri3	1229.5	1194	821.8	1999.9	1828.6	1554.2
A030003K21Rik	15.8	15.5	19.4	37.6	37	25.2
Dph3	123.2	162.8	117.9	198.3	235	194
4833411C07Rik	12	2.6	17.5	26.6	39.4	32.4
Gulp1	15.1	6.5	29.4	103.3	69.3	145.5
Npr2	106.5	109.7	59.8	149.3	188.2	166.5
Lig1	1561.1	1231.1	1248.1	2688.7	2412.2	1898.2
Rhobtb2	165.6	118.7	133.3	312.2	259.1	213.5
---	11.5	6.2	8.2	3.5	1.4	1
Gba2	242.4	237.9	171.2	367.8	298.7	379.2
Slc25a10	103.4	84.8	83.2	213.2	251.2	151.4
Shisa2	23.3	45.4	49.6	71	72.3	87.7
Kctd4	128.2	190.2	98	6.9	7.8	49.4
Umod	14.6	25.4	13.6	2.7	2.8	4.2
Dnajc19	159.1	212.9	173.1	105.6	95.2	127.9
Gm8300	22.4	19.5	9.5	2.6	2.6	0.4
4930402H05Rik	1.3	2.2	2.7	21.5	9.6	15
Calm1	4977.8	4774.8	5923	10489.2	10915.3	7455.3
3200002M19Rik	486.8	428.5	315.4	804	805.3	599.2
Ntrk2	1692.8	1873.5	1227.1	2249.9	2441.2	2428.7
Fam189a1	52.7	46.8	100	232.5	200.1	138.5
Mpzl2	2.9	2.6	4	11.2	6.5	11.9
Sac3d1	14.7	4.8	3.2	29	53.2	34.4
Ampd2	1189.7	840.7	1006.4	2390.7	2434.1	1586
Calr3	127.7	117.5	202.2	345.4	283.8	253.8
Frmd3	54.9	70.1	26.2	239.9	194.1	125.7
Slc35f4	3.3	1.8	0.8	4.6	5.2	4.7
Sohlh1	7	3.4	8.7	14	24.7	24.3
Zeb1	4374.1	4524.2	4138	6968.6	7843.9	5645
Akr1c13	70.5	65	86.8	362.3	339.1	180
Zbtb7a	83.6	50.2	54.9	97.4	117.8	123.9
Slc4a4	764.4	634.5	164	1806.2	1840.3	1168.3
Srd5a3	3.1	6.1	1.9	11.4	8.9	14.7
Ntrk3	109.2	115	192.2	372.6	474.5	279.7
Aifm3	41.6	73.1	46.3	248.8	211.4	126.9
Hdgfrp3	94.6	115.3	266.7	401.1	417.1	337
Gjc1	605	443.5	226.9	1925.7	1803.5	1018.7
H2afy2	130.5	184.8	236.7	578.8	365.4	418.3
Ar	3.8	23.6	11.6	69.5	41.6	46.2
Pdzd4	124.1	89.1	85.8	143.8	184.3	193
1190002H23Rik	527.6	515	380.4	674.8	802.2	672.1
Ccna2	2441.8	2507.1	1734.7	4786.7	4650.4	3309.5
Map3k5	4.6	6.7	21.4	87.3	80.9	40.8
Zwint	3604.6	4401.4	3584.5	5153.8	5627.5	4836.9
Fus	4418.6	2900.9	3134.9	7780.7	7474.5	5367.6
Eif4a3	4246.8	4030.1	2627.7	5969.8	5707.6	5350.5
Zfp786	22.1	21.6	19	13.9	3.3	9
---	2.6	1.6	1.4	5.1	6.5	3.8
Syngr1	3.6	1.9	2.5	0.7	0.9	0.7
Tnfaip8l2	7.5	13.2	9.8	36.1	79.4	58.1
Anxa6	31.7	6.3	44.3	2602.7	2592	983.7
Lin7a	105.4	84.1	111	9.4	32.4	62.2
Gabarapl2	87.2	116.7	116.2	149.3	139.3	158.5
Pqlc3	56.1	63.8	115	239.5	176.8	161.1
Serpinh1	2622.7	3066.7	230.2	9332.8	9445.9	5348.7
---	35.8	19.5	22.4	1.9	9.2	5
4833403I15Rik	10.4	9.3	11.7	16.6	23.1	16.9
Gpr50	2	2.9	10.7	23.6	38.6	21.6
Igdcc4	818.3	941.3	296	2101.2	2478.7	1473.3
AI429363	12.3	10.2	11.9	23.6	21.1	16
H2afy2 /// H2afy3	273.3	249.2	350.2	477.5	428.1	580.8
Magohb	766.1	778.5	484.1	1324.2	1239.4	1002.2
Trim67	165.8	210.4	96	44.7	16.1	23.6
Klf3	2440.2	3276.2	2305.6	3653.5	4041.6	4087.6
Traf3	948.5	735.3	559.1	1335.8	1370.4	1108.5
Pigb	12.1	13.6	9.6	29.4	18.5	25.9
Cdc42se1	963.1	972.3	663.1	1563.7	1697.1	1241.4
B4galt5	256.1	278.1	176.6	490.4	423.9	355.4
Ndn	342.9	457.5	639	1788.2	1994	1043.7
---	34.4	48.5	72.6	199	176.1	108.9
---	5.8	30	24	47.3	60.8	47.5
Mak	3.9	6	2.1	18.4	25.5	12.4
Six3	1116.4	1083.3	446.8	44.4	78.3	77.2
Col4a1	18.7	51.5	81.7	200.5	233.7	126.7
Ubash3b	220.1	227	150.9	382.8	356.9	284.9
AI839979	54.6	53.7	35.4	9.6	25.7	20.5
Exoc4	974.1	990.6	1463.8	1910.7	2396.1	1816.2
Gabra2	753.4	760.7	357.5	143.1	114.9	120.9
Ephx1	3851.8	4113.8	6148.6	9130.7	9822.1	7174.8
Pin1	2665.9	2255.5	1834.5	4510.1	4283.3	3204
Bcl2	179.4	148.9	153.1	203.6	215.8	192.5
A730056I06Rik	777.8	851.5	886.9	2078.8	2462.7	1414.6
9230105E10Rik	14.5	20.4	32.1	39.2	51	46.1
Efcab1	10.9	4.5	14.4	42.2	52.1	26.1
Tcrb-J	27.5	23.7	27.3	18.4	7.9	5.2
---	8.6	7.4	5.7	2.7	4.3	3.9
---	17.3	24.9	10.2	1.3	1.4	2.3
BC022687	88.1	96.6	75.3	187.1	206.7	130.3
Gpr137b	206.5	146.3	261.4	335.3	426.1	343.5
Hdgfrp3	58.2	66.6	178	318.1	343.1	225.8
Prr15	39.1	20.8	23.3	111.8	61.2	84.7
Mcm4	2441.9	1798.7	2289.3	4856.2	4292.8	3197.6
Kif1a	78.2	56	174.1	246.4	224.7	247.6
---	26.6	29.9	15.3	6.4	9.4	3.9
---	8.8	12.8	11.8	1.7	1.5	6.8
Dlx1as	7.6	4.6	0.9	11.4	19.1	15.3
Ids	167.7	195.8	146.2	244.5	265.5	218.6
Cxadr	750.5	668.9	557	352.4	374.4	483.6
Foxm1	170.6	155.5	134.6	339.4	311.3	221.1
Crem	105.2	119.7	184.4	224.7	252.3	222
---	8.2	9	10.4	5.9	3.7	6.4
2610034E01Rik	42.1	44	28.4	105.3	94	63.5
Metrnl	322.2	337	235.9	434.2	410.5	409.9
Dlc1	24.5	20.2	29.7	80.4	87.6	47.2
Hnrnpf	4157.9	4230.7	3448.1	6887.9	7068.4	5155.9
Plekhh1	53.2	43.4	37.2	73	67.5	93
Vangl2	525.2	496.4	542.4	1129.5	965.8	736
IghmAC38.205.12 /// LOC100505009 /// LOC634206	1.2	1.1	1	0.9	0.7	0.8
Rimklb	1	9.2	99.4	495.2	479.9	210.4
---	7.1	13.7	3.1	28.9	20	21
---	37.3	36.9	25.1	4.6	19.3	2.5
Mmp15	1186.9	803	1758.6	2207.2	2314	2708.2
Snx7	81.5	65.9	97.7	214	262.9	147.9
Spnb3	106.1	62.9	67	184.2	169	126.2
---	8.6	9.5	5.3	15.9	22.7	29.2
Tmem119	39.7	52	29.3	12.2	19.8	9.4
Zdhhc14	231.2	207.9	165.8	85.7	67	138.2
Nfasc	39.8	30	28.5	75	64.5	49.3
Sgip1	253.6	280.5	172.6	41	70.7	133
Cytip	394.9	302.7	234	14.9	3.2	160.8
Wrb	689.9	667.3	519.6	1134.1	1115.5	834.8
Ndn	423.2	476.3	694.5	2030.1	2339.8	1165.7
Eif2s3y	2186.4	2046	756.5	14	4.2	5
Ppil5	135.8	86.9	142.1	226.5	248.7	180.3
Tap1	50.1	41.1	101.6	238.1	258.9	141.3
Armcx3	434.7	370.3	1061.8	1725.6	1866.5	1304.1
Anks1b	10.9	2.4	6.5	21.4	14.5	18.4
Pbk	3448	3452.6	2738.5	5123.8	5358.1	4099.7
Ccdc53	7.3	1.4	1.4	34	61.1	28
Tifa	134.4	121.5	105.8	335.4	389.3	212.8
---	14.9	7	9.3	2.5	1.5	1.4
Coro2b	158.6	108.5	163.4	2569.8	2352.4	966.7
Pnck	12.8	2.4	4.7	28.3	16.8	26.3
Rnf41	19.7	22.7	20	27	33.3	37.9
Syngr3	41.5	38	25.2	15.7	13.8	19
Tubb2c	4721.4	4246.4	4765.1	8481.3	8258.2	5950.1
Nrf1	113.5	159.1	127.4	192.5	192.1	174.8
Tnc	1518.1	1442.4	5955.3	8025.6	8588.2	8582.5
Ppp2r5b	115.4	178.9	138.8	311	317.7	215.2
---	3.7	6.8	0.6	39.9	23.1	19.3
Enox1	19.4	32	19.3	3.6	10.8	1.6
---	44.8	39.4	49.1	18	25.1	33.4
Dync1i1	24.7	25.1	20.7	77.5	52.6	45.7
Itpr2	16	22.3	3.5	49.2	34	36.7
Ube2f	1118.3	933.3	1064.5	2437.9	2367.3	1525.7
Grik3	3	1.3	2.7	27.5	26.7	11
---	15.5	6.9	7.5	32.7	34.7	20.1
Reep2	55.4	51	51.3	117.5	74.3	105.1
Tpbpa	15.2	11.2	11.1	4.3	7.4	0.9
Car3	46.7	70.8	82.2	21336.3	24404	8147.9
2310057J16Rik	72.9	64	27.6	7.4	5	2.1
Ngef	35.2	12.2	16.6	82.3	75.1	46.5
---	32.5	25.4	18	12.8	2.8	3.8
Fam122a	30.2	29.3	14.1	7.4	5.4	3.1
Fndc4	489.3	392.5	277.1	679.8	594.9	603.8
Tm6sf1	51.2	40.9	36.9	75.6	83.7	59.3
Snrnp35	273.3	260.8	185.5	437.1	460.5	333.6
Snx32	10.6	5.1	38.9	56.7	78.8	56.6
Bzw1	4553.4	4610.3	4520.3	8306.9	8167.5	5829.8
Mapk4	195.1	180.1	276.6	367.1	307.4	351.6
---	4.8	12.7	10.8	17.2	26.9	24.9
Smurf1	40.6	65	38.4	112.6	104.8	76.2
Mpp3	7	16.6	16.2	54.5	36	31.6
Mylk	19.7	48.4	156.6	222.6	219.2	230.5
---	29.3	44.2	20.2	1	4.9	9
Ccny	133.5	135.6	218.7	408.8	333.2	269.8
Exosc9	769.8	560.2	605.2	1153.9	980.2	884.6
Foxo1	169.2	172.7	143.6	318.3	328.2	220.2
Dnmt1	672.5	532.8	545.4	1006.9	916	753.2
Adrm1	805.9	753.4	665.1	1262.7	1209.6	931.9
Klf5	5.8	2.5	1.5	17.1	21	9.7
5430401F13Rik /// Gm6619	13.4	20.1	9.1	1.8	4.2	0.7
Csf1	86.8	95.6	78	202.7	168	127.6
Wdr38	17.7	14.3	23.9	7.3	9.9	4.7
Dhx29	281.2	275.8	186.1	417.6	448.6	343.9
Dock11	116.7	108.8	429.5	568.5	728.5	599.7
Slc16a13	27.6	40.6	26	170.6	116.1	83.3
Vstm2a	3.4	2.2	0.5	13.8	9.2	21.1
Upp1	256.2	242.1	343.5	577.5	501.2	401.8
Sez6	144.1	131.2	110.6	203.2	202.5	282.9
Nhlrc1	35.8	22.8	27.3	155.6	176.3	77.4
---	12.1	18	50.6	64	106.2	99.4
Sema5a	5.4	3.9	1.4	17.3	9	12.8
Myo1b	364.1	291.4	533	1060.7	1080.2	667.6
Clcn5	239.8	534.6	472.4	686	954.5	895.5
AV039307	31.8	23.2	13.4	1.7	5.7	3.1
Cabp1	31.3	29.6	17.4	4.9	11.4	10.6
Ap1m1	1433	1500.7	1105.8	1879.7	1708.6	1932
Sgip1	379	442.7	240.1	99.1	102.9	174
4933432K03Rik	24.6	32.3	52.7	112.7	113.9	67.6
---	41.8	61.2	33.2	7.3	8.4	21
Sfrp1	2.8	10.6	1	20	13.5	21.3
Nasp	2077.5	1658	1585.4	3536.9	3510.3	2439.3
---	11.2	29.5	21.5	37.5	42	48.9
Arhgap20	17.1	22.2	10.6	36.3	39.9	27.2
Bzw1	3700.8	3796.3	3444.2	6882.1	7036.2	4785.6
Asf1b	519.6	452.7	389.6	974.9	954.6	641.5
Lrrtm2	5	22.6	2	29	43.9	39
Ccbe1	43.2	50.1	57	108.2	119.7	73.9
Osgin2	271.3	239.2	182.3	369.2	458.5	337.3
Kitl	1652	1280.1	1336.8	3493.9	3970.6	2276.3
Plcd4	446.5	803	369.3	1696.3	1841.7	1041
Pou3f1	338.2	469.5	236.6	701	701.1	544
Sstr4	83.1	71.8	53.5	43.4	20.5	29.4
Ywhah	3544	3563.3	2991.3	5481.2	5081.2	4149
Prkar1b	34.6	22.5	26.6	45.8	56.6	73.1
Abcb1a	6.8	3.4	5.3	21.4	32.3	15.3
Gna11	969.5	851.5	847.7	1422.1	1496.8	1100.4
5730590G19Rik	13.5	25.8	13.1	49	55.6	32.5
Ebf2	3.2	7.5	11.5	40	35.8	18.9
Ccdc91	15.9	7.2	91.2	366.8	386.1	163.3
Tbc1d9	64.6	60.4	64.6	72.1	78	69.6
Coq10b	264	321.6	297.9	524	427.6	389.3
Arx	5.7	5.3	15.7	28.4	51.4	31.2
---	14.4	21.6	10.8	5.9	3.2	2.6
Tyw3	113.3	73.3	82.5	204.8	177.4	135.2
Nes	57.6	42.9	42	181	137.2	94
Sykb	4	6.6	18.1	136	141	292
Fam19a5	243.9	306.8	300.3	474.4	569.8	390.5
Tmem178	161.7	150.9	91.5	27.1	20.4	71.7
D16Ertd780e	10.9	8.3	6.2	3.8	2.9	4
Kcnj16	401.7	471	337.4	1506	1521.7	780.2
Scin	17.1	7	13.3	21.6	24.1	23.6
Dnmt1	1274.8	1030	997	1750.7	1690.8	1378.7
Ccne2	460.7	215.8	714.6	1182.5	1117.5	880.4
DXBay18 /// Gm14685 /// Gm5640 /// Gm5936	74.8	34.5	71.3	188.2	153.2	110.5
Tagln2	133	111.3	390.6	1034.2	880	533.4
2410124H12Rik	4.4	7	2	33.8	14.9	23.8
Fam123a	79.5	99.5	136.2	191.6	168.5	157.8
Wdr31	39.8	38.4	27.7	76.6	88	53.8
1700080N15Rik	2.9	4.6	2.8	16.3	29.7	14.6
Trpc1	10.1	4.1	34	88.8	74.2	46.4
Ccnd2	1565.3	1399.7	2261.2	6125.7	5549.3	3222.1
Kcnv1	6.2	10.2	79.6	175.8	161.3	101.8
Parvb	7.4	10.3	1.2	836	806.7	275.7
Cetn2	2824.8	2536.4	2238.5	4609.4	4170.1	3276.2
Sesn2	255.6	269.1	285.5	540.9	837.3	514
Tmx1	2459.1	2486.5	2177.8	3973.1	3873.4	2919.4
4930572C08Rik	6.4	6.6	14.5	24.9	39.7	23.5
F9	3	3.3	2.7	2.2	1.6	0.9
Apc	1266	1068.5	1368.8	2185.7	2316.7	1615.7
Apex2	123.9	117.6	63.4	175.4	161.1	172.9
AW047730	123	152.7	141.4	247.1	224.1	177.2
Rpgr	64	84.6	114.5	276.5	234.9	154
---	66.6	48.7	34.5	18.7	19.6	8.3
Lcn4	1.7	10.7	8.9	40.4	18.9	38.3
Rtcd1	1787.4	1747.6	1277	2896.1	2535.5	2158.6
Nxt1	1101.4	1119.5	692.4	1615.4	1472.9	1403.7
Rnf152	21.7	25.1	16.1	96.7	65.6	48.6
Arl6	661.3	609.3	548	1424.7	1323.7	868.7
Kcnv1	14.5	20.2	52.8	90.2	83.3	63.1
Dhfr	849	553.2	752.6	1325.2	1490.2	1020.3
4930422I22Rik	11	7.1	24.6	32.3	31.5	34.3
Birc5	2007.8	1959.8	1585.2	4055.5	3891.1	2588.1
6030458A19Rik	17.6	16.2	14.6	34.7	46.8	27
Cxcr7	17.9	4.8	28.1	49.4	43	71.6
Usp46	686.2	545.8	529	1033.4	1021.9	759.9
Spry4	161.5	248.1	99.9	482.9	353.3	331.2
Slc2a9	56.8	61.2	78.3	169.7	174.7	102.1
LOC100503894 /// Nck2	0.8	2	0.7	2.4	3.7	3.2
Bace2	2.4	2.9	3.5	50.4	22.4	26.2
Gsr	674.7	625.7	469.1	1010.5	814.8	840.8
Ptprv	101.8	87.3	123.7	406.4	459.9	215.7
Ncald	1469.8	1840.1	1398	3152.4	3030.7	2128.3
C530025M09Rik	40.1	14.8	11.4	69.9	53.8	52.2
Dtna	335.2	469	234.9	609.5	682.2	548.5
Efhd1	1667.8	1629.5	844.5	433.8	420.1	517.6
Chst3	33.3	23.5	42	16.1	14.6	11.7
Ddx3y	1214.3	1081.7	393.9	44.1	19.9	17
Ppp2r2b	36.9	63	61.8	171.1	150.6	93.5
Cytip	182.3	158.3	102.6	37.1	65.3	73.7
---	9.2	14	5.7	1.5	1.9	0.5
Ccdc91	8.9	37.5	31.6	195.2	193.9	82.3
Fzd8	16.5	30.7	39.2	238.9	187.7	95.3
---	1.5	2.3	5.2	11.1	6.4	10.2
Ppp1r9a	46.3	38.7	53.6	112.1	129.1	73
Ifi202b	3.7	6.5	14.7	20.5	21.2	18.2
Ncs1	167.6	156.5	128.1	508.6	417.7	264.2
2810417H13Rik	4727.5	3751.1	3525.5	9129.5	9102.7	5770.3
Dab1	102.9	97.6	121.7	825.3	707.8	326.8
Taf7	4.8	20.7	15.4	29.5	43.3	32.3
Mllt11	805.9	673.7	870.5	1230.3	1175	963.2
---	25.1	32.3	22.6	16.5	16.9	10.8
Wnt5a	515.6	533.8	591.8	1928.3	2037.2	1008.6
---	1.9	4.2	2.5	16.2	20.6	8.5
Rs1	46.8	45	43.2	71.2	81	56.4
Nt5e	54.1	8.6	2.5	78.2	72.6	83
Akr1c12 /// Akr1c13	73	68	114.8	373.7	353.3	178.1
Tnrc6c	75.3	62.9	40.2	168.5	174.1	99.9
Mmd2	23.5	23.5	21	10	16.6	4.3
Zfp715	10.2	8.4	3.7	39.6	36.8	17.9
Mettl1	158.2	175.9	190.7	362.6	386.9	241.6
Shpk	32.4	36.4	24	6.8	13	19.8
Ptpn20	5.1	13.9	1.3	25.7	26.8	17
Ccnd2	300.5	245.1	580.3	1428.2	1432.6	760.9
Hey2	2.8	6.6	4.1	9.3	7.8	10.9
Pcna	10074.6	9941.7	9232.1	14818.4	16584.4	11909.9
Rrm1	3576.6	3204.8	2117.1	5545.3	5242.8	4191.5
Heyl	2.6	3.7	1.9	7.3	4.8	5.4
Tubb2a	78.1	77.7	99.3	107.8	119.5	134.6
D1Pas1	8.9	14.2	10.1	5.6	4.5	0.5
Ptpn9	991.9	1085.6	734	1502.4	1532.3	1227
Klf3	570.4	833.7	546.6	905.6	1037.9	1047.6
Hsd17b14	10.5	3	9.2	23.1	35.4	19.1
Nav1	176	116.6	223.2	493.7	561.5	303.2
AB041803	20.1	29.2	20	3.8	14.1	1.5
Pkig	443	410.9	352	1034.4	953.4	598.5
Nts	3.7	6.3	0.6	19.3	14.2	9.7
Uty	65.3	81.2	30.5	12.2	6.9	5.1
Kbtbd11	495.2	491.1	1096.1	2751.9	3128.9	1518.5
---	22.8	24.8	14.4	30.6	45	39.7
Lmna	22	29.1	15.7	9.3	9	1.3
Atxn1	17.2	17.3	31.7	73.1	61.9	40.2
Lasp1	2313	2859.4	2588.9	3915.4	3730.3	3093
Rltpr	31.2	11	13.5	39.7	46.8	38.5
---	121.8	113.3	76.6	49.1	64.7	39.5
Gnb4	1625.5	1622.3	1164.1	902.6	913.5	478.3
1110017F19Rik	14.6	28.9	22.3	4.9	7.9	9.3
Gmppb	177.9	155.9	121	369	292.8	230.4
Mastl	74.1	61.7	61	96.4	102.9	79.6
Cdh4	2232.4	1991.4	1166.3	4354.4	4419.4	2817.3
C87490	12.1	4.9	16.7	41.5	23.1	32.9
Cetn2	1836.4	1465.8	1172.1	2942.7	2743.6	2072.4
Sf3b5	4.5	8.4	6.9	13.4	19.7	12.4
Mcm2	1062.7	581.3	944	2844.4	2782.3	1525.5
C330018D20Rik	151.4	149.9	129.1	313.3	387.1	220.5
Trp53inp1	1308.3	1498.2	3350	5831.3	5512.7	3841.3
---	2.2	5.5	0.6	7.9	9.6	7.1
Dnase1l1	51.4	13.9	26.6	119.5	128.8	66.9
Cd36	2.1	1.4	34	106.8	103.8	47.8
Tram1l1	65.3	80.9	291.2	471.6	419.4	353.8
Atg4d	331.5	303.8	247.2	447.5	500	375.2
Nrip2	8.8	11.8	8.9	4.4	6.8	2.6
Trim8	74.3	52.7	52.6	92.5	93.5	126.2
Ddx3y	2518.6	2443.1	769.3	1.3	1.1	0.8
C630043F03Rik	54.5	34.7	29.3	102.6	83.5	65.2
Kbtbd11	54	68.1	43	239.9	193.5	112.4
Dnmt1	1989.5	1498.2	1271.2	2707.8	2542.7	2168.6
5730494M16Rik	457.7	340.5	330.6	928.5	771.4	563.9
Ms4a2	6.4	5	1	21.7	12.9	12.3
Zfyve27	6.6	10.9	7	16.2	29.3	20.2
Trim9	42.6	17.9	850	1761.7	1140.9	1314.7
1190002H23Rik	522	331.4	405.8	651.9	738.1	583.2
Cacna2d1	66.9	38.8	91.2	19.7	14.4	6.3
Cfl1	5961.1	6512.6	5025.7	9502.2	10483.5	7450
Exoc5	1653.9	1544.2	1394.8	2076.6	1784.8	1874.7
Apobec1	36.3	28.5	41.5	213.1	232.7	94.3
Pitpna	424.4	274.6	463.3	784.5	668.8	564.8
2810047F03Rik	0.8	7.4	7.5	11.5	16.1	13.9
Dock4	11.1	3.5	9.3	29.1	21.7	16.4
Bai2	768.7	701.2	488.7	1360.8	1303.7	917.8
Fbxw9	310.3	328.3	289.2	450.4	537.3	387.6
---	15.9	9.4	6.6	52.9	65.5	27.7
Chpf2	286.2	201.3	180.7	367.2	373.5	309
Crlf2	238.9	289.1	501.8	601.2	633.6	604.8
Dhrs11	27.5	28.4	31.6	275.9	340.3	120.8
B3galt2	18.7	28.7	13.9	59.5	36	46.3
Kif5b	1094.7	963.5	1361.3	3199.5	3335.4	1825.6
Zbtb44	38	36.1	16.9	7.3	6.9	9.3
Grid1	26	52.1	39.2	15.6	14.9	8.7
4930529M08Rik	1.1	1.5	1.1	2.3	1.9	1.7
Pcdhb9	145.1	198.8	192	114.2	115.5	61
Dnajc9	2684.7	2326.1	2204.2	5404.1	5450	3361.3
Sstr3	9.1	6.8	8.6	6	4.3	2.9
---	3.8	4	2.5	5.4	6.8	5.1
Ank3	149.8	107.2	131.5	76.3	92.1	52.6
Lrrc28	42.3	34.2	30.1	74.1	75.7	49.2
Pank2	869	760.9	532.8	1391.4	1218.2	1015.1
Rps27l	8204.3	7996.1	6978.4	11597.1	11082.5	9061.2
---	138	94.9	83.5	23.9	1.4	58.3
5730469M10Rik	680.1	731.3	562.3	1279.4	1375.3	886.1
Lrrc59	4099.2	3717.9	2462.1	6321	5834.2	4785
---	1.7	5.5	7.1	9	12.3	12.2
Mtmr11	330.3	361.8	160.7	581.3	557.6	860.4
Slc9a9	90.9	120.6	92.9	134	187.1	162.8
Ppfia2	36.2	23	20.5	7.3	11.8	10.5
---	1.7	4.7	5.5	9	7.7	11.8
Fgfr2	104	117.6	56.2	184	247.8	161.6
Wdr54	98.3	114.8	52	7.5	34.8	20.8
2310043J07Rik	61.3	66.3	31.6	17.7	19.7	12.3
Galm	32.7	29.7	16.2	64	59.9	41
Pde1a	3.5	1.8	5.7	17	12.6	8.4
Ptprz1	1896.7	1716.9	2829.8	3388.5	3861.8	4985.4
Zfp365	155	160.5	148.3	198	172.1	210.4
Dek	5214.2	4867.1	4237.7	6611.5	6584.4	5557.5
Kit	45	33.8	51.4	143.9	104	78
Maf	52.1	31.9	42	71.1	59	63.2
Homer1	291.1	279.9	150.9	410.4	488.9	375.6
D16Ertd472e	1.1	1.4	1.1	2.8	3.2	5.3
Pfkfb4	58.1	45.1	24.2	156.8	114.8	84.3
Sdr9c7	8.3	3.8	12.7	28.5	17.1	20.8
---	69.6	70.4	46	36.7	31.9	37
Actr1b	450.3	392.1	338.4	851.7	679.4	554.6
Lonrf3	557.7	415.4	513.9	1351.4	1395.1	768.7
Actr1b	4.1	1.9	0.7	9.2	5.3	7
Gsc	14.2	21.8	34.6	4.4	4.2	3.4
---	10.3	17.1	11.5	1.9	7.5	1.8
Htr1b	117.7	127.8	101.6	138.9	175.1	178.8
Slfn8	5	8.1	10.1	3	2	3.2
B130021B11Rik	77.3	28.3	73.7	119.9	141.6	104.7
Ccnd1	5514.2	5929.1	7508.3	9170.6	7935.5	9697.7
Tmod1	203.8	167.3	309.8	56.1	76.1	106.2
Pfkp	221.6	281.9	299.7	170	201.4	183.8
Sftpd	34	46.7	24.9	15.7	4.4	14.4
Baiap2	14.3	38.1	14.5	150.3	151.3	62.8
1700048O20Rik	139.8	129.8	71.8	4.5	4.3	59.1
Cntn1	450.1	547.2	600.2	778.7	911.6	1201.5
Lgtn	521.8	558	698.5	1309.7	1349.7	831
Cetn4	8.2	19.6	6	22.8	35.9	30.6
Ndn	713.2	782.6	906.4	3321.5	3307.6	1549.6
Cndp2	876.6	608.8	547.9	1141.9	1078.7	947
Pinx1	176.1	137	161.1	293.3	267.2	201.8
Akirin1	2636.4	2608.6	1521.5	4740.4	3803.5	3436.9
Ar	28.7	6.7	21.2	51.9	39.1	40.2
Epn2	2644	3393.2	1877.4	4969.5	5048.1	3769.5
Slc5a9	40.9	42.5	20.8	8.5	12	13.9
Abcg1	2.2	2.3	8.6	27.6	12.3	21.1
---	2.1	2.2	1.2	0.5	0.5	1
Sox4	67.8	97.8	69.9	120.1	118.5	103.8
Gm10632	5.5	12.4	1.7	30.3	18.3	19.3
Ccrn4l	1272.1	1219.3	792.9	1652.8	1515.6	1812.1
Gbp10 /// Mpa2l	2.7	5.7	2.2	17.4	15.3	7.9
Chn2	1490.5	1291.5	743.1	2356.4	2049.6	1799.8
B230120H23Rik	80.7	56.7	64.2	149.7	174.8	100.4
Bax	1495.9	1389.7	2670.4	3135.9	3183.9	3233.7
Wdr63	9.5	7.6	6.8	5.6	2.8	1.6
Myo1b	191.7	151.2	311.6	518.5	529.2	347
Kitl	87.4	112.5	74.8	169.7	194.3	127.8
Ppp2r1b	1365.9	1159	1074.2	2708.8	2751.1	1671
Xiap	15.7	14.7	14.7	32.9	29.1	20.1
---	1.3	1.9	0.6	2.3	2.8	3.3
---	7.7	10.3	3.5	27	16	34.8
1700034O15Rik	25.2	21.4	18.5	29.1	36.4	43.1
4930544M13Rik	1.9	4.5	1.1	16.3	7.1	11.7
Ins1	16.7	28	27.2	95.7	57.1	53.9
Ddx3y	1810.6	1677.8	513.5	2.6	6.4	5.8
Hgf	9.3	11.6	16.2	55.7	42.3	25.6
Bcl9l	45.6	51	31.2	15	10.5	27.3
Sdc2	117.2	120	59.9	399	324.1	191.2
Ube2q1	426.8	439.3	302.8	649.6	663.6	503.9
Slc1a3	1997.3	2902.7	786.2	3804.9	3960.4	3857.1
Armcx2	506.9	456.7	612.9	2335.8	1942.1	1036.4
Copg2as2	561.4	710.1	1012.5	1582.7	1914	1186.2
---	2.2	2	2.5	7.4	20.9	18.3
Mybl2	188.6	127	131.2	313	302.1	207.4
Peg12	214.3	129.7	156.2	606.2	582.8	297.5
Klra7	13.4	21.5	9.9	3.3	1	5.3
Apitd1	211.9	221.7	143.9	485	388.7	291.4
Mapre1	3438.9	3540.7	2712.8	5866.6	6035.4	4139.7
Tubgcp5	1	7.2	3.3	10	12.3	9
Cacna1d	1.7	0.8	1.2	8	15.9	7
Ccdc85a	1.4	1.5	16.3	273.3	243.7	80.6
Pstpip2	250.9	322.8	93.5	7.9	5.1	2.8
4933429K18Rik	6.4	2.5	10	20.3	23.3	41.1
Cd93	1.9	15.4	21.4	32.7	66.3	48.2
Elmo1	151.3	155.3	196.2	384	372.7	232.8
LOC402769	4.6	1.9	2.3	19.7	12.9	8.5
Mdga2	234.3	202	128.6	98	79.5	82.2
1700025G04Rik	663.9	695.2	440.4	337.7	369.6	250.1
AU021933	35.8	42.9	19.7	13.2	10.1	2.1
---	336.5	416.7	367.7	511.9	497.1	661.1
Dcaf7	6.8	7.4	2.9	21.1	11.2	15.4
Spc24	601.7	480.2	429.3	1215.3	1312.9	741.4
Tmem229a	579.3	947.3	365.8	3047.9	3034.5	1372.7
Kcnj16	292.4	272.4	222.6	879.8	921.9	447.8
Syt17	49.1	44.8	35.1	7.2	30.7	10.3
Myo18a	1164.9	1055	1282.7	2097.9	2151.4	1461.5
Sh3pxd2b	859.4	970.7	514.6	2208.7	1843.3	1254.5
Sephs1	97.5	90.3	100.9	194.7	215.7	129.1
Mmp14	7.7	33.1	4.5	74.3	69.7	142.8
Golm1	2449.8	2617.2	2111	5179.4	5340.6	3243
Megf9	69.9	83.9	69.2	150.5	172.6	102.5
Zfp316	27.6	26.3	25.6	81.4	76.3	41.5
Crim1	931.5	936.5	637.1	535.1	476.8	262.6
Maneal	14.7	9.2	17.3	50.5	24.5	44.6
Lrrn3	242.8	186	290.9	895	725	429.1
---	2.3	9.3	6.4	19.3	26.7	13.4
Krt10	259.9	279.3	293.2	589.5	550.2	363.1
Ltn1	23.4	19.9	9.4	5.7	3.8	1.8
Ezh1	40.2	36.2	21.9	5.5	19.1	6.4
Mid2	40.3	46.1	63.9	229.3	249.7	105.3
Megf10	115.2	109.3	69.5	412.4	421	190.4
4930448D08Rik	2.6	3.5	7.9	32.7	21.8	13.8
Slc1a3	3630	3770.2	1518.3	5638.4	5495.7	4967.9
Mcm5	1662.4	1239.1	1092.4	2584.1	2288.9	1809.3
Elovl2	54.5	74.7	259.9	337.1	357.4	516.8
---	10.7	8.5	13.8	5.6	6.1	6.5
Acap3	239.6	394.5	185.7	728.4	638.7	444.7
Vrk1	145.7	162.2	126.2	218.9	234.5	175.4
Gpr137b /// Gpr137b-ps	329.2	316.2	251.2	466.6	429.7	364.5
Sass6	62.3	75.4	33.7	110	107	88.1
Egfl6	4.1	1.7	1	13.7	27.3	12.2
Atp1b1	222	327.1	540.2	656.4	667.1	868.9
Psmd1	4061	3700.1	3208.5	6623.9	6711.3	4594.5
Arg1	1.9	2.6	4.6	27	13.5	12.9
Ccdc65	2.3	7.5	3.8	11.5	14.3	8.8
Sema6d	2295.4	2038.1	1906.1	6347.8	6413.7	3293.4
Cdc34	1329.1	1177.5	921.8	2400.7	2097.4	1548.1
Ccdc104	1224.3	1219.1	1372	2489.8	2575.3	1634.5
Grin3a	66	71.7	56	42.4	50.9	50
Aida	1348.7	1256.4	1172.4	2305.8	2149.9	1551.3
Ube2f	680.7	562.6	572.2	1284.2	1068.6	809.6
Phf19	13.4	17.9	4.5	44.3	53.5	25.2
Clspn	714.5	455.4	521.6	1094.5	1069.9	766.2
LOC100503607	5.7	4	15.9	18.6	32.5	36.4
Ankzf1 /// Glb1l	7.5	13.1	26.1	72.9	50.2	36.5
Nme5	34.1	66.1	42.3	125.7	140.2	77.4
Kdm5d	703.3	849	226.4	1.1	1.6	2
1700066J24Rik	56.1	42.1	38.3	9.5	9.4	31.5
---	4.6	5.2	5.5	3.5	4.4	3.9
Fosl2	261.8	203.6	156.3	80	90	130
Txnrd1	2826.9	2562.6	2402.9	3538.6	3351.9	4524.6
Ube2b	10.3	5.2	7.7	22.3	13.3	16.2
Hmha1	7.8	5.7	9.6	15.2	20.2	30
Trim13	7.3	5	32.5	120.2	57.1	68.4
0610007P22Rik	413	347.5	316.2	194.2	286.4	174
Wnt7a	87.9	140.7	386.3	2042.9	2187.5	754.6
Fjx1	428.2	499.5	621.1	890.9	704.8	1065.3
Chn1	26	50.3	7.8	80.1	58.3	86.8
Kctd8	5.3	6.9	5.2	3.9	4.1	2.6
Mpped2	423.6	617.7	258.7	1121.5	1047.7	697.7
Mtf1	147.4	114.3	94.9	159.9	171	177.3
Tipin	2871.7	2127.1	2158.8	4894.2	4565.6	3166.5
---	38.7	23.7	22.7	10.8	14.4	5
Dnttip1	58.6	58.4	39	21.4	32.2	32.5
Bola1	1005.3	801	459.9	1377	1273.9	1190.3
Trp63	3.8	1.9	2.1	8.1	9.5	4.7
Prkcb	2623.3	2595.7	3221.4	6646.4	6935.7	3953.4
Ndn	634.9	627.5	701.9	2411.4	2183.1	1115.6
Chchd6	440.4	400.5	372.3	954.5	994.1	563.7
Bpil1	6.2	4.6	2.1	9	12	7.9
Psmc3ip	482.3	356.2	459.5	1153.6	1082.6	632.1
Spry4	988.9	1173.8	695.2	1611.5	1305.1	1488.1
Esco1	323.9	387.8	299.2	246.1	251.2	173.7
Sik3	17.9	18.8	25.9	50.1	34.6	33.4
---	20.6	29.4	22.8	85.9	86.9	41.6
4930449I24Rik /// Gm3402 /// Gm6370	1.3	1.6	0.8	2.8	2	2.1
Gtsf1	22.9	28.4	13.9	8.5	5.1	10
Rbmx	21.5	21.1	11.1	27	30.4	29.3
Flot2	159.9	197.2	185.9	151.8	139	122.2
Srsf1	3313.8	2610.1	2207.2	4228	3585	3800.4
St8sia6	41.3	46.7	27	59.7	56.3	55.1
Kbtbd8	50.4	51.1	46.2	155.1	171.2	80.7
Lhx8	47.9	36.8	15.4	4.1	4.7	2.5
Lyzl6	7	4.9	1.8	30	15.2	15.7
Extl2	265.2	292.3	309.2	563.9	685.7	398.6
Gm11627	6.5	7.2	13.9	18.3	21.9	15.4
Gpr116	8.2	7.3	3.5	31.3	13.3	30.5
Rgs7	678	492.9	656.5	1563.1	1814.2	935.3
Bach2	151.3	177	180.1	110.8	138.6	79.5
Slc11a2	22.5	31.2	22.1	89.9	100.8	45.2
Tmlhe	262.2	272.9	175.6	653.6	645	357.5
AI662270	3.7	3.3	6.1	21.8	17.1	9.2
Grlf1	850.2	692.8	553.3	1166.5	1010.1	934.8
Purb	11	9.8	14.9	8	4.4	6.1
Mrpl20	1753.2	1838.2	1436.1	2914.8	2740.2	2054.3
Bysl	879.1	687.5	508.6	1148	1048	973.8
Rgs3	118.8	133.1	63.8	169.8	193.1	164.5
Rer1	693.7	639.4	606.6	1234.1	1192.2	803.3
Zdhhc15	112	106.9	110.5	242.9	268.8	150.2
2310008H09Rik	358	337.7	213.5	511.7	531.8	409.3
Exoc3l2	12.1	4.2	9	14.7	18	22.7
Smarcd3	547.9	584.2	400.2	837	902.1	653.1
Nek6	410.7	291.1	181.4	495.6	478.9	543.3
C920025E04Rik	14.1	6.7	15	22.7	50.9	47.6
Loxl4	14.6	1.8	13.8	44.4	75.9	33.3
Ranbp1	7053.3	6209.8	4941	9932.9	9814.9	7551.2
Fen1	775	622.9	857.9	2852.1	2902.6	1319.6
Igdcc4	1198	960.5	279.4	2882.1	3231.9	1583.3
Gpr126	177.4	194	58.4	360.7	374.2	243.1
Zg16	20.5	36.1	5.8	44.5	56.1	48.1
Spi16	10.6	21.9	21.1	9.3	2.4	1
Prss29	6.9	4	14.1	28.2	24	15.9
Sorcs1	69.2	86.7	90.9	655.5	737.5	247.1
Mrgpra2a /// Mrgpra2b	6.6	5.8	14.2	40.9	28.8	19.3
H2-Aa	1.4	0.5	2.8	27.9	19	8.8
Cachd1	205.2	178.2	202.4	489.8	476	271.7
Dclre1b	98.8	66.1	93	128.6	160.1	117.8
D530031A16Rik	24.9	15.9	13.3	9.5	4.8	3.1
5830435N17Rik	1.1	1.4	1.1	2.2	1.5	2.1
Lrfn3	158	109.3	100.1	227.2	191.6	171.1
9630033F20Rik	132.6	91.6	50.6	193.8	237.2	153.4
Zbtb45	157.1	141.6	128.3	205.3	172	236.7
Slc22a6	3.9	3.2	3.7	8.3	18.7	11.8
Wtap	1595.4	1835.2	1459.9	2217.9	1915	2042.5
Ptpn13	349	252.7	101.9	645.5	561.9	408.9
Mgat3	19.8	5.7	12.8	42	49.6	24.4
Slc1a3	3874.3	4747.6	1651.8	6072.3	6239.7	6436.5
Kcnj3	4.8	3.3	1.1	6.4	14.4	13.4
Pcm1	666.3	581	528	439.1	462.8	485.7
2700078F05Rik	2.4	3.3	1.6	3.6	5.4	5
1110032F04Rik	29.4	48.9	17.9	1.5	1.7	8.1
Tbx18	46.9	33	1.5	273.1	284	95.4
Zfp92	7.4	8.2	25.6	39.3	31.2	30.6
Bzw1	3607.2	3732.1	2999.7	7134.2	6832	4432.7
9330199F22Rik	41.4	21.6	16.9	4.3	4.5	2.5
---	8.2	7.6	4.7	9.9	16.9	15.6
4933413G19Rik /// Foxm1 /// Pebp1	413.3	391.8	372.3	785.8	767.5	492.9
Mpp7	169.6	127.5	120.5	266	228	182.9
---	27.7	24	14.4	4	5.7	12.8
Slc7a2	81.5	51.6	28.5	7.9	10.3	2.1
Trpm6	187	172	154.4	417.1	424.9	236.8
Odf3b	2.2	16	7.2	19.8	33.4	24
Hlf	179.5	171.5	118.5	450.6	475	241.1
Mrap	3.9	2.4	2.1	5.2	4.7	4.2
Man1a2	16.3	28.7	26.7	7.6	14.8	4
Hs3st3a1	4.4	7.6	3.9	80.8	58.6	24.8
Gpc4	190.7	157.5	94.1	1156	1252.7	423.9
Kcnq5	44.7	35	27.3	20.5	21.1	11.2
Trnp1	400.1	368.7	171	82.3	94.8	108
Phactr4	8.4	10.1	2.3	25.6	43.6	19.9
Fam149a	152.8	81	90.9	197.1	206.8	160.9
D4Ertd22e	533	547	301.7	962.3	951.1	648.3
Ccdc85a	26.9	17.3	19.9	121.1	165.8	59.1
Htra1	868.9	1101.1	453.8	167.2	160.2	317.3
Hrg	15.9	31.1	24	8.6	9.9	11.8
Pkib	277.5	178.2	144	79.2	91.1	50.6
Fbxl7	16.3	8.2	40.7	307.3	310.3	96.1
Dnajc15	629.2	648.1	414.4	938.3	844	749.1
Sumo1	2274.3	2211.6	4161.5	7383.6	7333.2	4449.1
Sigmar1	467.4	325.2	270.8	639.8	577.3	496.2
Acot12	9.4	13.2	16.2	17.6	23	21
Col4a2	58.9	51.9	52	360.8	309	128.8
Sirt5	6.9	14.3	10.1	3.6	4.9	1.8
Skp2	656	511	373.8	1321.5	1353.6	758.9
Fscn1	490.9	471.5	449.3	664.1	675	962.9
Coro1c	1598.6	1427.2	884.2	3360.9	3271	1918.2
Gp1bb	44.3	32.4	40.9	77.1	70.1	50.1
Impa1	4.1	5.5	8.5	1.4	2.9	0.8
Gins1	684.4	520.5	536.3	1604.5	1548.1	844.4
Tmem158	177	206.9	137.8	272.8	293.3	220.8
1200009O22Rik	141.2	162.9	439.8	1986.4	2332.2	772.1
AI853502	16.9	13.1	5.4	57.5	29.3	33.4
LOC100503626	3	2.3	2.7	3.7	6.7	5.8
Apoa1	8	8.7	6.5	5.9	5.9	5.2
Slc19a2	186.6	92.2	366.7	456	431.7	544.4
Ube2f	1150.1	1191.2	1145.7	2974.7	2718.9	1597.5
Cd93	100.5	100.9	19.5	436.1	443.2	174
Ywhaz	3491.4	3269.3	2453.8	4870.4	4343.2	3860.8
Zfp275	1064	1086.7	791.3	1614.6	1613	1205.3
Tmem30a	1050.6	969.6	791.2	1327.9	1368	1110.4
5730494M16Rik	231.5	150.5	162.7	389.8	401.6	248.8
2810037O22Rik	193.9	270.3	245.4	369.9	398.9	291.8
Hook1	6.4	32.4	40	91.2	124.2	57.9
4933406L23Rik	20.1	19.6	16.4	6.1	13.9	1.1
---	16.1	23.3	12.8	6	10.1	4.3
Trim9	51.9	36.2	286.9	398.7	392.6	333.9
Slc11a2	95.7	56.3	96.7	206.2	220.7	122
Bmp1	762.8	695.5	423.5	987.6	1039.9	877.3
9-Sep	5308.2	5891.2	5180.8	10168.9	11143.7	6854.4
---	47.6	40	62.5	115.9	91.9	71.5
Laptm5	22	24.4	12.7	2.5	11.8	2.7
Ube2f	941.3	847.5	993.7	2277.2	1996.8	1257
Dlg5	15.2	32.5	47.7	150.1	198	75.9
Cox6a2	66.5	69.4	24.1	11.7	9.1	7.9
St8sia1	56.4	51.5	103.7	374.6	277.3	152.6
Rnf157	522.2	527.3	433.4	329.4	346.9	426.1
Klra21	93.9	107.9	37.1	12.8	20.3	10.7
Nrg3	4.3	2.7	1.9	12.1	21.9	9.4
C030008P14Rik	9	4.8	0.9	11.4	17.4	12.5
Usp46	671.5	629.8	518.9	961.5	902.9	720.6
Ccnjl	687.2	749.7	645.9	787.9	859.6	783.4
Kdr	54.2	29.1	36.4	100.1	102.7	59.2
D5Ertd102e	46	37.2	20.1	6.3	16.7	3.9
---	30.9	18.8	16	8	8.5	8.4
Arl8a	670.7	772	576.6	1185	1084.5	826.5
Gm7040 /// Prl2c1 /// Prl2c2 /// Prl2c3 /// Prl2c4 /// Prl2c5	4.9	3.2	3.4	12.7	10.9	6.1
Ppil5	123.5	64	79.3	191.7	183.5	128.8
Zscan22	307.2	283.6	217.4	469.9	434	335.4
Taf9b	71.7	81.6	289.7	426.3	461.6	309.5
Sox7	2.4	12	4.6	18.5	20.6	12.9
Six3	7.5	7.6	3.2	2.2	1.4	1.6
Tmem48	412.9	406.3	310.5	850	858	503.6
Dynlrb2	47.2	22.3	46.4	217.2	244.9	88.7
Epha2	27.5	19.4	15.5	159.8	71.2	82
Nrn1l	34.8	49.7	18	8.5	5.8	6.3
Pttg1ip	42.5	40	30	13	18.5	28.4
1200009O22Rik	219.2	269.1	356.9	1720.5	1708.3	636.3
Lzic	339.5	350.2	260.3	645.4	623.4	406.2
Kcna2	67.1	89.9	47.8	261	272.3	120.2
Dus2l	23.6	50.7	44.7	9.2	15.4	17.8
St6gal1	1378.1	1718	631.9	53.1	76.3	484.7
---	41.5	48.2	58.9	23.8	38.2	20.4
Aplp1	9.6	19.9	173.4	372.7	387.2	186.3
Hdhd2	7.1	10.1	18.7	63.1	80.4	29.3
Entpd7	4.8	2.4	10.9	21.6	24.9	12.2
Osbpl6	66.9	35.3	37.8	85.6	70.7	82.4
Sdccag3	674.7	559.2	445.6	790	770.7	728.2
Dcakd	737.3	820.9	452.8	1241.9	1072	945.7
Rnf122	1183	1256.3	925.3	858.5	812.4	779.8
Nubp1	851.3	815.2	616.9	1312.2	1126.9	958.4
---	21.9	11.5	2.5	38.8	25.3	32.4
Foxq1	20.5	14.6	7.2	3.2	3.2	1.3
Sgip1	40.8	68.1	31.5	2.9	10	20.3
Ifit2	35.2	46	154.8	228.3	184.9	184.9
Fam19a5	466.9	513.6	507.8	1146.6	977.8	653.3
Hpdl	9.5	23.9	3.9	33.5	31.3	27.5
Tac2	7.1	6	5.2	4.8	2.8	2.2
Nf1	24.6	8.5	14	51.5	42.6	27.6
Trmt2a	8.2	7.5	8	31.5	24.3	13.7
Gm10308	3.8	2.2	2.4	5.1	5.3	3.9
Pdk4	12.9	11	0.8	35.6	17.7	28.1
1700007E05Rik	14.4	9.5	7.5	2.1	0.9	5.9
Camk1g	193.3	151.3	199.7	482.8	556	271.4
Slc22a8	15.4	16	7.3	24.4	37.6	23.7
Unc13b	58.1	79.4	68	270.2	345.9	135.5
1700055N04Rik	9.3	14.6	19.9	46.8	36.9	24.1
Lrrn2	13.1	33.1	132.6	312.5	353.9	150.4
4933417E11Rik	3.4	2.3	0.8	3.9	5.9	5.1
4931428F04Rik	66.3	69.6	66.5	58.7	64.7	58
Zdhhc14	666.2	671.5	323.6	175	179.4	261.4
4930439G18Rik	21.5	25.6	9.1	2.3	6	3
Ndn	767.1	679.3	813.1	3615.5	3456.9	1423.5
Lin54	671.2	567.3	499.9	781.3	852.8	696.8
Zfp503	84	56.7	152.7	414.7	447.9	189.5
Bai3	447.5	506.2	468.8	515.2	584.3	555.6
Arih1	3.3	2.5	1.9	8.5	26.9	27.7
Elof1	906.3	769.4	535.8	1488.8	1365.4	989.2
Kbtbd8	129.5	106.3	166	359.7	377.8	196.1
Znhit2-ps	458.9	440.6	272.2	905	885	542.6
9130019O22Rik	70.5	62.3	36.6	84.5	105.6	86.8
Nxph1	12.8	3	20.6	59.6	86.6	33.2
Pstpip2	136.5	165.6	50.9	8.4	9.9	27
Zfpm2	34.2	36.6	160.9	1058.4	1109.8	325.2
5730494M16Rik	27.4	34.8	3.3	79.8	45	62.5
A030009H04Rik	232.4	203.3	187.5	662.2	712.9	325.3
Cxcl17	75.7	89.5	47.4	26.2	23	42.3
H2-D1	391.8	366.2	190.3	488.3	499.4	527.3
Slc25a15	770.1	638	466.9	1009.1	991.4	816.9
Prg2	32.6	22.3	16.1	4	2.7	13.1
Psmc3ip	665.7	565.8	568.8	1190.6	1230.2	753.6
Mfap3l	292.3	138.9	207	376.5	403.3	606.2
Slc16a2	579.5	654.3	458.8	1212.1	1170.8	737
Myo1b	376.5	502	597.6	1656.6	1608.9	778.9
Cox6a2	431.4	480.1	245.2	161.1	204.5	63.7
AU040829	27.9	34.5	111.7	190.2	201.8	116
Rnf121	397.5	461.5	332.5	884.9	800.1	522.1
Mycbp	7.2	16.9	19.7	5.3	0.9	2.5
A230055J12Rik	19.1	30.3	18.3	9.2	5	13.4
Cpne2	189.9	203.8	127.1	271.5	242.7	235.2
Tbc1d2	7.9	5.3	2.3	10.8	11	17.4
H2-D1	6.6	5.5	3.4	8.7	19.5	18.1
---	8.5	14.4	18	4.3	7.1	3.3
4933408K01Rik	27.6	19.1	18.3	14.5	7.3	1.8
Phyhipl	674.5	745.4	977.5	518.8	497.7	562.8
Skp2	1487.7	1166.6	827.6	2755	2859.7	1647.7
Ephb1	49.5	70.7	70.9	470.9	400.9	156.1
C130046K22Rik	60	57.2	35.5	14.8	34.2	9.8
4930535F04Rik	11.1	22.6	11.1	1.7	3.4	5.1
Hist3h2ba	43.6	37.9	45.2	851.3	792.1	226
Metrn	227.1	213.6	179.9	247.5	246.7	249.3
---	3.5	4.9	2.2	12.7	6.7	8.3
Arfgap1	418.9	383.6	286.8	673.6	638.1	457.3
Rgs4	12.6	21	4.7	24.6	31.7	27
E2f7	420	305.3	280.2	606	577	429.8
Epn2	1335.2	1605.3	758.9	2513.4	2668.8	1772.7
Scn9a	9.9	11.5	5.7	16.2	22.7	14.6
Rad23a	1495.1	1345.1	1057.7	2076.5	1974	1580.1
Syp	92.5	66.4	73	157.6	187.2	105.8
Hspa14	1323.9	1269	915.1	2095.3	1842.8	1482.8
Phlda3	242.6	155.7	1021.8	1511	1275.5	1183.9
Ap4s1	951.4	884.7	724.6	1173.4	1237.7	1001.2
Spryd4	281.8	311.6	192.7	418.2	355.9	366.3
Gm14226	12.1	12.2	22.7	36.6	41.4	23.9
Calm3	4029.8	3152.3	2934.3	4954.4	4727.9	4102.4
Adh1	30.1	27.4	17	11	14.8	3.6
Sgcg	17.8	34	10.9	1.5	0.9	0.6
Sema5b	109	140.5	48.7	175.9	200.2	170
Lmna	6.5	7.3	25.6	56	72.1	30.3
Tmem100	24.2	15.5	9.2	50.4	63.3	29.3
Kirrel	3.9	2.5	0.9	40.9	29.2	11.6
Tubgcp5	1.8	3.2	1.5	11.1	10.3	4.3
Cflar	42.7	96.5	145.7	376.1	495	200.6
Mid2	85.3	89	162	413.7	352.9	189.7
H2-DMa	13.1	23.5	8	1.8	2.1	1
Serinc4	13.2	10.4	12.6	44	52.2	21.1
1500016L03Rik	27.4	41.9	15.2	4.5	4.4	7.9
Cog1	180.4	213.1	165.6	268.5	275.4	216.7
Foxs1	11.6	10.8	4.6	46.4	39.7	17.9
Slc35e4	133.7	111.5	70.9	189.8	158.1	154.6
---	87.5	86.5	79.5	94.5	125.1	114.6
Dusp15	17.4	10	37	45.9	41.6	49.1
Afap1l1	39.9	49.9	12.9	1.8	3.9	1.1
Zmat3	781.8	589.1	1460.3	1620.8	1701.8	1980.9
C330022C24Rik	46.6	51.2	44	80.5	62.6	59
Bmp1	92.3	115.3	57.5	188.9	161.8	126.9
Meaf6	437.2	450.7	327.6	630.6	702.7	498.7
D18Ertd201e	6.5	14.2	6.4	1	1.5	2.1
Nkain1	2796.9	2208	2298.4	3637.6	3396.6	2843.7
Csmd3	20.2	6.5	19.8	3.5	2.6	1
Cul2	78.2	63.1	66.7	133.9	168.3	94.4
Fas	14.9	4.8	91.7	128	164.6	102.4
2010305A19Rik	314.9	219.1	188.9	656	748.5	365.9
6430605C03Rik	1.6	3.5	3.7	7.5	5.8	11.7
Plp2	16.5	21.5	16.2	44.7	32.9	26
Lef1	267.4	335.3	113.6	48.1	50	52.5
---	20.5	14.2	18.3	66.4	72.5	29.9
Gm2115	17.1	77	74.3	151.3	165.8	97.4
Gm10786	10.4	10.7	36.5	102.8	66.6	47.2
Adal	187.2	177.2	206.2	624.8	643.9	291.3
Klkb1	5.9	6.3	7.6	5.2	4.7	3.3
Fsd2	14.9	11.4	12.4	10.3	3.8	3.5
Spry4	406.9	534.5	237.8	1062.8	832.9	616.7
Tmem63b	463.8	327.4	338.2	488.8	501.8	559.1
Il1r2	5.8	2.9	2.2	12.2	42	39.9
Flnc	27.3	11.5	20.4	6.4	6	7.3
Chsy3	33.2	35.6	55.9	20.5	1.2	20.2
Pgcp	3.2	2.5	6.6	8.5	15.4	9.7
Zfp651	69.7	43.9	11.8	83.6	107.5	90.7
---	10.2	14	6.1	1.5	5.1	1.6
---	10	6.9	5	25.9	14.8	36.5
Rab2a	121.1	77.3	85.7	60.6	38.3	55.9
Gja1	404.6	353.5	352.9	948.3	1225.9	2198.7
Vash1	1966.9	1687.6	2719.4	8400.5	9000.5	3677.8
Wdr34	112	173.4	103.3	323.8	325.6	184.2
Arf4	5107.8	4122.7	3326.8	6198.3	6008.8	5326.7
Mast2	4.3	9.2	3.2	14.7	9.8	17.9
Inhbc	15.7	20.8	13.2	10.9	10.1	7.2
Parp11	311.6	254.4	303.5	998.6	1023.2	453.1
Gins3	147.7	133.9	104.2	263.7	271.8	165
Med12l	62.4	30	236.2	621.1	567.1	257.4
Frmd8	644.8	753.2	373.9	1054.5	1134.6	828.9
Slc1a3	3609.4	5944.3	1596.6	7750.5	7778.3	6767.9
---	8.9	6.1	13.8	3.8	2.4	3
Mcm2	1643.3	1126.4	1331.3	4491.8	4525.9	2095.9
Ccdc151	8.3	28.7	3.3	60.1	74.9	32
Cyp2e1	13.5	18.3	17.4	45.9	40.4	23.1
Fcer1a	1.6	3.8	0.6	10	8.3	20
Mapre3	48.1	68.5	50.7	115.4	125.1	73.4
4933426K07Rik	16.7	8.6	17.8	6.2	6.6	5.2
Ada	111.7	105.1	71.3	345.1	311.9	152.1
Fam20c	163.5	102.8	104.3	204.3	231.8	167.8
Epha3	68.8	66.3	22.9	2.4	16.2	7.3
Pcp4l1	23.6	32.3	15.8	43.3	50.7	78.8
Rimklb	17.6	53.8	36.8	224.2	270.6	88.7
Krt33a	2.3	3	3.2	1.9	2.1	1.2
4930452B06Rik	276.3	306.4	149.8	76.9	46.9	138.3
Sdc2	126	109.7	178.9	600.3	624.4	247.3
Zfp276	43	57.1	32.2	12.4	26.3	22.5
---	130.1	172.6	207.8	55.9	62.6	124.4
Ttn	5.4	15.4	17.8	55.1	41.3	24.5
H2afy3	107.8	61	116	154.9	145.2	209.2
Mpzl3	4.1	6.7	7.7	32.3	84.3	40.3
Mcm3	935.2	733.2	954.5	3010.1	3049	1358.9
Scn5a	93.3	139.1	85.5	14.2	69.4	36.5
Golph3	1831.1	2060.7	1521.8	7191.4	6637.4	2970.4
Casd1	2.5	16.3	437.2	1463.6	1510.3	512.4
Clec2i	10.5	7.9	2.5	27.6	12.6	25.2
Zfp428	312.2	318.4	337.8	521.2	547.7	876.3
Psmc5	2149	2128.4	1501.3	3573.2	3289.7	2409.6
Klra15	9.3	4.3	5.1	0.9	2.8	0.3
Pcsk5	9.6	17.8	15.7	209.3	212.6	57.6
Ppa1	2230.9	1869.5	1199.7	2756	2670.5	2516.7
Spint2	29.9	15.8	3.7	63.5	47.9	34.4
Vac14	444.9	357.8	272.2	495.5	520.8	490.7
Ces5a	25.9	21.8	10.4	7.1	7	1.6
Sf3b4	1864.4	2242.4	1373.5	2666.5	2479.6	2528
Skp2	980.7	811.1	535	2102.8	2158.1	1125.8
Pole4	15.6	5.2	7.4	25.5	24.4	15.8
Slco3a1	71.3	17.1	265.5	418.6	348.6	296
Eng	64.5	17.6	25.1	72.6	91.8	76.3
Cldn9	10	9.1	9.1	11.5	12.1	15.5
Myo1b	390.1	383.1	481.5	1399.1	1454.5	643.3
Tspan10	41	27.5	25.9	72	75.3	43.1
Ptprg	929.9	840.3	554.6	2370.4	2171.1	1146.4
Camk2a	13.5	9.1	7.6	33.6	15.7	33.1
Calr3	101.1	88.4	129.9	223.2	193.5	138.3
Galr2	8.4	10.7	12.3	6.9	7.8	5.4
Dnajc17	89	102.5	38.5	185.4	169.7	116.7
Klk6	14	17.9	3.8	30.5	56.1	30.2
Rnf41	257.9	306.1	193	369.1	363.1	325.7
Asb7	27.5	17.6	11	29.5	45.7	37.7
Kcnc4	5.6	6.9	6.1	9.8	7.3	10.7
Ccdc114	9.7	3.4	1.7	10.8	12.9	12.4
Aqp4	11.2	25.1	15.9	55	42.8	28.3
Sgsm1	2.5	35.8	5.1	88.3	94.4	37.7
Stx3	96.5	91.9	48.7	517.4	577.5	184.5
5430402M21Rik	8.3	6.5	13.7	33.8	55.3	22.6
Cul2	1256.8	1057.4	818.1	1985.5	1989.7	1321.1
4933417G07Rik	24.8	14.9	17.6	26.5	29.1	27.5
Sorcs1	106.9	111.3	64	423.9	466.3	173.9
Rgs5	2.1	2.1	12.2	13.8	17.1	15.1
Sytl2	36.6	66.4	27.8	104	155.6	81.4
Acot4	3.5	4.6	0.5	18.9	8.6	26.8
---	176.3	146.5	56.8	24.1	34.3	13.7
Slc30a1	505.5	619.4	471.8	863.7	868.7	629.7
Ska1	439.8	326.7	304.4	780	789.6	466
Srebf1	949.4	1032.5	250.4	6007.3	6304.8	1953.1
Obsl1	24.6	18.6	16.6	10.5	14.8	11.4
Sema7a	38.8	41.8	40.7	90.2	51.7	73.8
---	86.5	79.6	32.4	8	23.8	18.1
Kif3b	229.3	192.5	153.8	269.6	258.6	242.7
Rbm33	19.9	12.5	23.3	55.9	85.3	36.7
---	12.2	48.7	30.3	60.7	72.2	56
Lrig1	785.6	1299.2	605.4	3132.7	2936.1	1444.6
Prl4a1	5	4.6	4.9	4	3.5	2.1
Nmnat2	56.1	44.6	54.8	213.1	192.8	85.3
Pdss1	37.4	22.3	25.5	63.2	64.2	38.5
Rgs7bp	23.4	33.3	201.9	222.7	260.1	292.5
Phb2	2393.4	2727.9	2513	6611	6816.8	3442.3
C130026I21Rik /// LOC100041885	7.8	17.4	21.7	1.5	6.7	0.5
---	3.3	19.3	17.6	53.9	33.6	29.4
Isx	5.2	2.6	3.1	9.7	6.8	6
Rad51ap1	228.5	146.6	125.9	517.1	524.1	253.8
Mobkl2b	124.6	168.9	70.1	596.4	464.6	231.6
Camkk2	31.8	49.7	42	72.6	52.1	65.6
Ube2v2	2085.3	1676.3	1209.7	2394.6	2374.5	2334.9
Zfp341	78.6	59.9	43.8	85.7	95.7	89
---	2.4	8.1	10	0.5	0.4	0.4
En2	10.2	6	31.3	380.4	320.3	91
Cacng8	25.6	39.6	12.5	88.4	104.2	45.8
Tek	7.2	7.9	21.2	74.8	65.5	26.4
Evi2a	5.7	4.7	7.9	27.8	29.7	11.1
Rnf219	99.8	122.3	79.5	176.6	182.9	125.9
3110070M22Rik	6.4	1.8	11.4	15.9	13.2	14.7
Myh7b	25.2	9.7	19.3	102.9	71.2	39.2
Cycs	8025.3	6242	6353.8	11626.6	11342.6	8162.1
4930434E21Rik	2.2	2.8	1.1	8.1	4.8	4.2
H2-D1	343.3	284.6	198.2	416.3	367.7	457.9
Amn	13.8	7.8	17.9	72	32.2	40.2
Fscn1	1065.4	837.8	753.5	1125.6	1168.2	1372.6
Fam105a	51.2	9.2	34.2	66.4	61	80.5
Tor1aip2	1521.7	1518.1	1249.4	2382.8	2383	1665.5
Park2	29.6	12	25.6	10.2	3.1	6.1
AA388235	96.8	148.9	87.6	164.4	203.6	161.4
Hrasls	30.8	40.4	20	8.8	5.4	18.2
Fut4	4.2	17.3	4	20.5	22.7	35
Dusp3	177.2	207.2	119.6	329.4	289	222.8
Six3os1	94.9	44.9	49.3	1.4	6.2	29.5
Csl	4.3	4.3	3.3	3.3	2.6	2.6
---	28.6	43.1	12.5	89.9	107.1	49
Usp50	23.3	17.4	17	5.6	6.8	15.1
Tmem44	56	57	47.2	12.1	27.5	42.6
Elfn2	169.9	169.7	102.3	67.2	57.2	100.4
Med8	60.3	49.4	40.9	11.1	38.6	10.6
Ccnyl1	872	717.6	721.5	3316.8	2926.1	1282.3
Kcns1	3.4	5.9	3.6	10.4	6.5	12.9
Cryab	145.8	151.8	74.7	32.7	42.7	70.3
Pstpip2	295.3	430.4	140.9	48.5	56.6	63.8
1700031L13Rik	11.1	9.6	12.7	1.7	8.7	0.6
Stub1	3915.2	3419.1	3021.3	5154.5	5062	3969.7
Prr9	27.6	22.8	9.5	7.5	2.8	2.6
Lgi1	42.9	61.7	24.3	1.4	1.6	21
Kctd4	53.3	75.2	36.3	16.8	30.9	6.8
Oprd1	34.9	23.7	16.8	8.3	2.2	13.4
Cdc26	21.7	35.1	16.3	38.1	58.4	44.7
Hs3st1	39.1	34.7	15.3	52.4	49.9	48.4
Tshz3	5.3	6	35.5	256.3	265.2	67.6
---	72.7	87.6	39.3	29.9	11.7	29.3
Asrgl1	399.3	424.3	168.2	623.8	596.8	508.4
Mxd3	134.4	114.1	211.5	234.6	266.1	225.9
1700010D01Rik /// Gm5941	6.9	12.1	15.3	5.1	4.8	3.8
Igdcc3	69.1	70.7	51.9	95.2	118	81
Eny2	1964.3	1712.3	1108.4	2768.4	2789.6	2083.1
Ccnjl	55.2	49.8	101.4	117.9	106.3	136.4
Tyms /// Tyms-ps	530.9	451.4	558.8	1331.9	1232.1	680.3
Leng9	31.6	12.9	24.5	10.3	7.2	2.1
Ano3	8.5	7.6	64.3	80.8	81.1	75
Ttll6	38.8	26.9	57.2	96.3	99.3	58.5
Erdr1	4781.5	4213.5	3085.1	9096.3	10054.4	5402.1
Slc43a2	122.6	92.2	58.5	133.6	159.9	145.8
4930579H20Rik	4.6	1.7	1.6	6.9	4.6	7.9
Epn2	1924.3	2396.2	1241.9	3093	3023.8	2555.9
Ccdc158	1.2	0.7	0.5	9.8	2.8	10.9
D930003E18Rik	85	148.4	121.1	371.9	313.7	175.4
Nubp1	321.9	221.1	176.5	444.7	433.4	322.5
Isl1	1.6	3.6	5.1	5.8	6.4	6.9
---	9	10.9	3.4	19.1	48.1	29
Gbp6	65.2	77.6	210.3	389.2	381.1	805.7
Kcnd3	2664.3	2591.1	1737.9	3575.1	3796.2	2915.7
Cdc45	638.9	417.5	349.3	852.7	842.3	637.6
Hdgfrp3	40.5	26.4	341.2	384.2	437.1	453.6
Megf9	479.3	406.1	683.3	788.7	955.6	720.8
Ufm1	1183.6	1069.8	723.5	1929.1	1660.5	1293
Vcan	4.5	8.5	4.5	1.5	1.9	2.7
Gprin1	18.1	15.8	20	51.3	36.7	26.4
Gm11756 /// Gm11757 /// Gm13871	13.9	15.8	18.4	13	10.1	6.9
1700013F07Rik	5.4	5	4.4	3.1	3.8	1.3
Arhgap15	6	4.6	9.9	14.1	35.2	23.3
Hdac9	126.8	133.8	52.6	27.1	45.7	4.5
Rhbdd2	126.8	77.5	71.9	162.4	204.5	133
Ddx41	366.6	445	175.6	610.5	642.4	493.1
5730457N03Rik	23.2	15.8	13.5	4.8	4.1	11.9
Dock3	266.6	240.3	143.2	35.3	42	145.6
Pcsk5	6.9	1.9	10.7	468.9	448.7	97.2
Sema5a	15.6	25.6	5.4	29.5	53.4	38.6
1700054O13Rik	2.1	1.6	0.3	4.2	2.6	5.6
Limk1	5	3.3	3.4	7.7	9.3	5.3
Cacna1d	31.3	9.3	29	76	96	41.3
Gnb4	1202.9	1260	767.3	637.2	667.3	274
Tada2b	598.8	525.4	437.8	645	635	689.1
Cacna2d1	1288.4	1130.4	321.9	79.6	110.4	83.8
Pi4k2a	138.9	110.4	67.6	247.8	224.4	147.3
Sash1	3.9	4.7	3.4	2.8	3.1	2.9
Kif5c	179.3	175.3	80	23	15.3	80.3
---	17.1	30.2	9.3	2	2	2.5
Ecd	1374.6	1284.4	832.3	2283.1	2100.6	1496.7
Fam81a	75	93.8	188.7	373.4	370.3	189.8
9330175E14Rik	14.2	24.3	28.2	35	58.3	40.5
---	26.4	29.4	22.1	20.3	2.4	8.9
Pop7	555.8	576.3	383.9	868.8	801.7	624.7
Frmd5	6.5	16.4	18.1	49.1	35.9	23.5
Kcnma1	3.9	12.8	129.2	211.7	171	137.8
2600002B07Rik	49.1	47	21.2	15	7.2	17.4
Acsm3	7.3	3.8	13.5	28.2	27.7	13.8
Gli3	86.9	44.3	30.4	440.6	403	130.4
Ctsc	3474	3576.1	278.4	9877.1	10907.3	4662.7
Igfbp4	133.5	108.2	1190.4	1722.9	1408.8	2786.8
Gm5101	14.7	8.1	17.1	43.7	39.3	20.1
Dab1	164.4	104.7	69.3	390.2	419.8	181.7
Sdk2	27.9	29.2	16.9	33.1	41.3	36.9
B930041F14Rik	215	210.3	181.5	278.2	275.7	223
D7Ertd661e	2.2	6.2	6	14.2	27.9	12.9
Ankrd33b	8.6	10.3	17.6	74.8	43.9	29.4
Gpr132	6	1.9	13	17.7	18.9	13.7
Fam111a	896.2	616.9	1024.1	2900.8	3294.9	1332.1
Col27a1	110.8	153.9	55.1	21.5	20.9	39
---	17.1	6	22.8	26.6	34.7	29.3
Fkbp5	245.1	165.9	80.3	429.8	388.8	254.2
Runx3	38.3	39.2	13.5	4.1	2.1	11.9
5730508B09Rik	133.8	69.1	134.2	312.5	330.1	162.6
Cd28	3.2	1.9	1.1	4.7	15.5	13.9
Cox16	25.1	31.7	12	48.5	54.5	34.1
AW125646	8.4	5.3	18.9	21.8	42.7	28.5
Ogg1	125.5	120.8	81.3	197.1	179.8	136.6
Ttc30a1	112.2	115.6	128.6	459.2	495.5	189.5
A130022J15Rik	51.9	71.2	39.7	116.2	115	71.9
Eif4e2	1621.5	1761.5	1737.7	3071.9	3079.4	1976.1
Nanos1	84.7	57.7	95.1	371.2	270.9	142.4
Zdhhc6	1593.8	1477.6	947	3657	3465.6	1846.6
Gspt2	315.6	315.2	206.5	461.1	448	346.2
Epha4	37.8	5.1	53.3	155.2	199.6	70.5
Sec13	2271	1888.3	1296.6	3457.8	3343	2343.5
Aldh1a1	3243.4	3862.6	767.3	6.2	26.2	141.9
---	7.2	20.2	10.8	32.1	26.5	20.8
4922501C03Rik	35.7	12.1	18.4	51.6	63.6	36.6
Sumo1	4766.5	4544.2	5009.5	8470	8634.5	5518.7
Zeb1	310.9	305.2	246.1	349.1	451.5	367.9
Eif4e	6475.8	6493.1	4376.7	8624.9	8428.1	7141.7
Dynll1	64.3	73.5	87.8	154.6	148.8	92.5
Tpcn1	50.2	49.5	37.7	86	68.2	57.8
Cnn3	3367.5	1618.9	2317.1	5596.1	5126.5	3400.3
---	1.6	2.1	6.4	13	10.3	6.5
4930432O09Rik	12.7	20.4	13.6	39.7	37.8	21.1
Cp	254	413.9	144.7	49.8	38.3	81.1
Slc20a1	824	593.1	874.4	1704.5	1724.8	977.8
Cnr1	101	60.5	145.6	562.1	575.2	196.7
Dcp2	60.2	31.5	54.4	225.5	204.8	83.2
Vav3	1745.7	1502.3	1249.4	2633.8	2441.6	1792.7
Anxa10	1.6	1.6	0.6	3.7	2.5	2.2
Nuak1	127.4	188.8	57.8	22.8	14.7	27.8
Il17d	375.9	288.8	331.4	256	168.9	257.7
Rdh14	88.6	93.1	28.3	3.3	24.4	3.5
Obscn	2.5	2	1.9	3.3	3.9	2.6
Pde8a	7	7.4	21.8	22.7	54.8	57.2
Enpp2	2.9	16.8	6.1	19.9	20.9	19.3
Ric8	22.6	16.6	15.4	116.5	74.8	41.1
Baiap2	170.3	121.9	114.8	309.1	340.2	179.9
Paqr8	153.7	228	111.1	760.4	908.7	309.7
3110007F17Rik	5.7	12.5	176.6	378.5	372.1	166.9
Peg10	78.9	49	84.3	256.3	199.6	110.8
Akap4	2.5	1.9	2	4.7	2.9	3.4
Ssb	2627.6	2369.7	1809.8	3553.5	3917.6	2748.9
2700094K13Rik	5426.9	5630.1	3724.6	7455.1	7942.2	6066.5
Fgf15	4.4	3.4	1.2	9.7	11.6	5.1
Rab35	1420.3	1388.4	1270.3	1737.5	1471.4	1848.7
Calr3	111.7	112.1	188.8	213.5	240	193.5
Omp	12.9	6.3	12.2	17.5	46	40.9
6430573F11Rik	3.1	1.4	1.4	56.8	50.4	12
AA407175	23.7	9.6	11.1	28.7	28	25
Tpm3	4773.7	5333.4	4255.6	8412.6	9032.4	5661.9
Tmlhe	136.4	142.7	133.6	335.2	333.1	174.7
Zc3h13	9.1	8.8	2.4	33.4	34.4	12.6
---	75.3	54.8	51.7	12.5	9.7	46.6
Osgep	30.3	24.7	11.5	10.8	3.1	2.9
---	47.5	24.2	20.5	9.5	8.3	5.4
S1pr3	11.1	14.5	6.9	3.9	4.8	5.6
Mcm3	25.2	36.6	38.2	61.6	42	52.9
Psrc1	330.8	563.9	695.5	901.3	964.8	1512.4
Chchd6	207.8	294.3	192.7	548.2	659.2	323.9
Aplp1	88	103.1	748.2	1584.4	1472.7	710.9
Ryk	49.7	63.5	58.1	137.7	99.4	78.3
Rimklb	40.7	32.5	64.8	322.8	324.3	99.3
Grpr	8.7	11.4	11.1	36.6	19.9	20
Tsn	2171.4	2702.1	2059.4	3690.5	3606.5	2685.1
Lrp11	193	124.7	408.7	1749.3	1813.3	549.3
Nedd4l	30.4	43.3	8	67	72.8	46.7
Pmm1	1195.7	1238	616.2	2442.3	2339.9	1397.3
Synpo2l	196.6	160.9	46.4	14.4	12.5	11.9
---	38.8	43.6	20.1	8	13.1	18.6
Rgl1	118.1	105.9	64.8	258.3	224.4	133.4
Uap1l1	2.5	3.2	1.5	11.1	23.5	9.1
Tctn3	14.5	48.1	4.3	113.6	95.6	48
Cdk5r2	6.4	5.5	4.1	9.5	13.2	7.6
Gm13032	5.1	4.9	1.7	15.4	10.8	28.1
Itga9	2.1	4.2	27.9	84.6	70.6	29
4930554P06Rik	6.9	5.1	8	3.3	5	2.1
Rnf112	1.1	0.7	0.5	1.9	1.7	1.1
Slc35b4	178.8	169.2	138.6	404.9	410.9	210.2
Jakmip2	219.8	139	107.1	436.6	378.5	225.3
Cyp2d13	11.3	12.8	11.8	41.5	66.9	25.2
---	5.2	5.9	0.7	9.9	20.3	11.1
---	65.8	63.7	38.4	4.6	20.8	37.8
Car3	54.6	30.4	30.4	14125.9	14881	2728.1
Tmem48	336.6	253	208.4	531	656.3	361.4
Dalrd3	599.8	469.7	322.9	1005.7	1063.5	618.1
Etv1	1261.6	1191.8	628.4	2359	2376.2	1399.6
Map3k5	19.1	14.6	46.9	120.3	110.4	48.3
Cd8b1	12.7	6	6.8	2.2	3.4	2.7
Lpxn	11.1	3.5	2	29.1	42.3	14.2
Ykt6	1194.3	898.6	646	2192.5	2045.4	1226.9
Pmm1	1136.5	1127.7	516.2	2227	2301.9	1305.6
Mapre1	3155.6	3536.1	2362.1	4986.6	6012.6	3828.6
Gpr83	10.6	5.9	7	4.7	2.7	3.8
Mboat1	8.8	13.1	68.3	100.9	101.2	66.9
Lypd6	112.2	80.1	89	395.8	428	154.4
Auts2	907.1	990.7	402.8	2093.4	2273	1132.8
Ptp4a1	987.8	1060.2	1165.8	2187.7	2153	1282.9
Stk11ip	38.6	105.4	80.5	234.6	261.5	117
Ephb2	46	25.6	69.4	166.3	228.3	87.8
D1Bwg0212e	318.8	240	312.4	674.6	594.8	367.3
Esco2	587.5	510	425.3	1077.5	1037.1	625.5
Slc7a2	244.9	203.6	105.6	41.4	6.6	103.9
---	64.1	37.8	33.7	76.3	64.8	88.5
Lphn2	2067.9	1957.5	1221.3	4041.2	3814.2	2288.3
Lgi2	96.5	62.4	141.4	35.7	39.8	41.1
Nt5e	45	36.8	21	63.2	104	154.5
Psme3	934.5	731.3	626.9	1213.2	1089.1	944.4
---	34.9	30	10.5	3.6	2.7	8
Cd5l	18	4.7	12.6	30.7	24.5	19.9
Cldnd1	1678.4	1531	1359.6	1910.1	1728.1	2143.7
Naaa	60.3	71.4	28.1	311.2	310.2	102.8
Tardbp	3201.9	2384.9	2087.8	5349.7	4446.5	3307.6
Gm1568	15.2	20.2	4.1	114.4	110.4	32.2
---	14.6	24.5	15.5	12	6.9	3.2
Mcc	405.9	299	226.1	1205.3	1474.2	532
Cdc6	540.1	286.4	419.2	1142.7	1006.9	578.1
Zfpm2	41.6	46.4	59.1	381.2	352	108
Mcm3	791	613.8	859.7	2865.2	2748.4	1140.5
Rab3c	2	1.4	18.3	33.9	30.5	17.3
Fam124a	133.3	108.5	140.4	294.3	352.7	170.8
---	44.4	28.6	23.8	18.6	13.4	3
Pitpna	1890	1831.7	1298	2654.7	2326.4	2066.7
1700113I22Rik	37.2	20.6	15.6	4.9	10.6	1.9
Upp2	28.5	27.5	9.3	8.1	3.5	1.4
Tmem98	917.5	920.9	906.4	2138.4	1837.8	1137.5
---	17.8	17.3	17.4	15.7	7.9	7.4
Mrpl52	1576.5	1530	908.5	2006	1999.3	1806.4
Nfil3	310.6	199.2	137.8	95.5	79	62.6
---	13.9	4.6	0.9	18.3	31	17.1
Rbpms2	368.7	335	135	675.3	600.5	413.5
Lasp1	1212.3	1422.7	1471.8	2166.6	1953.7	1553.4
Orc2	651.4	612.6	508.8	1159.9	1072.6	704.1
Itga8	12.2	6.1	14.1	26.5	19.4	16.7
Abcc2	3	1.7	1.9	9.6	3.6	9.4
6-Sep	19.4	14.4	10.2	29.4	20.6	36.7
4921504E06Rik	12.2	5.6	10.3	2.9	5.5	1.8
Ppih	128.5	63.5	70.4	239.8	240.3	126.2
Akt1	603	502.5	362.7	725.2	624.9	757.2
Atp2a3	30.3	11.7	8.4	39.3	43.6	30.2
Nol12	1167.3	1253.1	733	1666.9	1576.7	1369.7
Pid1	425.9	632.4	931.1	1003.7	1178.4	1046.8
Fmnl2	3011.3	3455.7	1821.7	5803.7	6163.1	3655.8
Gins2	789.2	664.6	392.6	1100.3	1244.5	834.7
Anapc11	1353.9	1390.4	828	1855.3	1636.9	1636.4
Trpm3	17.1	16.9	5	2.9	2.8	1.2
Trak2	727.4	741.4	754.8	1739.8	1781	923.4
Mcm7	3442.4	3265	2245.1	4660	4162.4	3753.8
Spr	450.4	331.7	303.7	585.6	544.1	444.4
Scube3	1.6	1.9	1.7	2.9	2.7	4.7
---	39.9	14.2	22	53.8	89.7	49.9
Mpg	11.9	22.3	12.2	27.4	22.1	27.5
Cdc42ep4	171.7	147.6	53.4	304.1	233.6	204.8
Fads2	2462.8	1973.6	1090.7	5092.3	4709	2613.9
---	2.6	3.1	1.5	4	11	10.7
Prpf19	3097.5	3310.9	2808.4	6244.5	5668.7	3648.4
Hrh2	17.3	8.1	21.9	71	61	26.6
---	10.8	4.6	2.9	27.8	12.9	17.4
Cadm2	18.8	13	10.7	22.6	35.5	23
Hs3st3b1	58.5	14.6	40	70.8	130.2	85.7
Layn	5.4	14.5	13.5	30.3	46.7	20.7
2310021H06Rik	24.1	5.7	14.5	46.1	50.2	24.3
Dyrk1a	767.2	708.1	587.9	907.5	922.2	781.2
4930480K15Rik	15.1	6	9.3	1.6	4.8	0.9
Dpysl4	49.6	56.2	50.8	96.6	86.4	60.4
Ccdc103	2.8	49.9	25.7	109.8	109.8	49.9
Bcas1	2261.7	3118.1	359.8	5808	6354.5	3341
Tas2r108	21.2	8.2	26.2	37.3	31.2	32.1
---	12.7	12	18.5	25.5	24.1	18
Rbpms	5.9	1.5	3	102.6	87.7	20.3
3300002A11Rik	20.3	2.2	2.6	27.9	30.6	20
Cacna2d1	201.4	218.9	56.5	33.4	13.8	20.8
1700029F09Rik	1171	822.6	984.1	2303.8	2006.7	1255.2
Ric3	7.6	3	11.5	32.5	30.4	12.6
Ube2d3	350.1	348.5	331.2	412.2	501.9	389.8
Gpd2	1515.9	1399.5	425.9	2837.8	2657.9	1713.7
Zhx3	304.8	410.5	313.4	536.4	597.1	408.4
1110008P14Rik	1603.4	1756.7	914.1	664.8	694.6	832.8
Vcam1	90	52.6	31.1	119.1	161.7	96.1
Gm5595	90.2	99.4	89	113.7	123.8	100.4
Ap3b2	27.8	13.6	16.4	54.3	35.7	32
Fscn1	348	377.2	268.4	491	461.2	710.1
Wdr35	303.5	337.2	208.7	546.9	541.4	351.2
Kitl	837.3	698.1	486.8	1907.2	1892.9	918.7
Gpc4	20.6	36.6	19.8	65.1	86.6	39.9
C330006A16Rik	167.6	136.3	67.3	216	255.6	184
D4Bwg0951e	9.1	14.9	7.9	28.8	24.3	15
Scn3b	36.1	28.5	90.7	162.7	183.7	86.8
Sybu	498.8	426	204.5	759.6	1002.9	570.8
Zdhhc6	667.4	639.6	452.6	1712.5	1543.8	790.5
2810442I21Rik	117.3	153.4	107.8	445.3	426.1	181.8
---	16.4	10.7	22.8	29.6	28.3	23.3
Nxph1	96.2	116.7	377.2	815	934.7	368.2
Rbbp8	239.8	276.7	202	366.1	344.2	277.4
Igfbp7	18.5	11.6	11.3	8.5	7.4	3.4
Hand1	51.7	62.9	25.9	12.5	25.3	4.5
Prickle2	16	37.4	69.1	423.5	413.2	107.6
Cdh10	54.4	54.8	25.7	14	16.5	24.7
Acpl2	6	17.1	14	4.6	1.9	3.9
Snx11	87	145	79.4	175.2	168.9	145
---	2.1	3.4	0.6	3.5	6.4	5.4
Fam76a	304	246.1	187.3	355.1	435.4	321.2
Rad51	557.2	422.1	554.2	1492.8	1410.6	681.1
C79240	13.4	9.1	2.9	18.6	28.7	16.3
Serpinb8	157.8	224.8	104	53.6	64.8	85.2
Glrb	512.2	407.6	429.9	850.5	849.7	527.5
Brsk2	40.1	4.9	174.5	234.5	251	176
Ext1	839.6	931.9	597.6	2297.4	2246.4	1066.7
Bsn	8.3	1.7	10.5	18.1	13.1	13.5
Sulf2	3628.6	4288.8	2878.2	7035.5	6865.2	4363.2
Adrm1	1491.5	1748.5	1056.7	2450.8	2241.6	1793.1
Cntnap4	75.2	46.9	68.2	369.7	367.1	115.5
Defb29	34.4	47.1	19.3	7.7	18.2	2.7
Stxbp1	990.4	914.2	671.9	1390.2	1300.5	1025.2
Aph1a	140.8	191.2	229.4	320.4	332.7	230.3
---	13.1	22.8	3.2	38.7	48.9	23.7
Slc29a4	177.4	205.2	85.7	47.2	37.6	82.4
Cd93	3434.2	3357	139.2	10805.1	10353.2	4268.8
Eif4e	2002.3	1748.2	1244	2672.6	2604.3	2045.4
Tmem181a	146.3	111.5	62.1	35.1	51.6	38.9
Lasp1	310.8	413.6	239.4	618.5	657.8	408.3
Ube2l6	50.4	43.5	41.4	63.9	72.1	51.2
Nanos1	243.3	168.7	182.8	602.1	506.3	271.7
Bcl2l10	38.6	32.8	16.4	1.5	17.8	2
Pcdhb10	133.2	204.7	134.5	95.6	93.6	98.8
Gmpr	488.9	613.9	336.4	271	218.7	298.5
---	17	18.7	20.5	21.9	37	35.1
Arhgap12	719.5	849.6	729.9	1321	1268.9	868.5
Rbms1	351.4	366.9	258.9	57.7	76.1	264.9
Mef2c	1062.4	909.1	446.4	248.3	324.8	375.7
Tcrb-J	22.4	9.4	3.2	27.7	23.7	29.7
Kcnc1	184.7	202.8	170.4	639.9	584	259.4
Sorcs1	56.9	71.8	55.2	369.4	370	112.5
Nrgn	9.2	15.1	50.6	96	102.8	46.6
Abi2	4566.6	3623.9	3323.2	6301	6365.9	4475.8
Uxs1	17.5	16	23.4	84.6	67.5	30.4
Gja1	233.1	207.7	157.4	540.1	375	899.8
Dmrta1	40.9	54.8	16.9	13.1	3.6	7.2
---	15.8	5.2	2.9	49.5	42.4	16.3
Mapk11	167.5	115.9	127.8	419.8	383.2	185.8
4921530D09Rik	3	7.6	7.8	2.2	1.6	2.3
Dclre1b	116.6	169.1	88.2	172.4	209.8	194.2
Dscaml1	13.6	7.3	21.3	35	20.8	33.3
Xist	2.3	5.5	12.4	3458.4	4432.7	732.6
---	51.3	26.6	20.9	13.5	2	6.3
---	4.2	3.5	8	18.6	26.4	9.7
Ppp1r7	1116.6	1042.8	1035.7	2454.6	2536.6	1302.7
---	11.5	8.8	5	34.5	30	13.2
Mras	222.4	123.3	116.2	257.7	222.5	269.2
2310002L09Rik	21.6	23.2	3.1	82.9	105	32.9
Alpk1	6.1	4.7	3.5	9.5	33.5	33
D2Ertd397e	3.2	3.4	5.2	1.9	2.4	2.4
Cops5	3779.4	3575.5	2945.8	6089.6	5755.2	3954.7
Sdc1	1010	710.7	443.3	1366.2	1339.9	1009.1
BC059050	17.2	53.4	27.5	2.6	7.7	3.4
Kcnmb1	2.8	2.8	2.6	6.2	4.6	3.5
Nxf3	2.7	7.9	17.2	59.5	43.4	19.9
Mboat1	21.3	16.9	12.7	39.8	26.8	25.1
Tmem106c	200.9	204.7	146.1	250.7	285.4	221.1
4930556A17Rik	3.8	4.4	2.3	6.6	7.1	12.7
B3gat1	56.8	77.3	373.2	453.1	599.3	385.4
---	13.5	8.4	1.4	29.5	31.6	13.7
Sema5b	187.4	178.8	75.9	328.1	336.6	206
D2Ertd623e	20.1	5.3	6	32.1	26.1	19.7
Tub	13.1	13.1	8.5	58.5	59.9	19.5
Lef1	103.9	129.8	52.3	37.1	40.5	30.6
---	5.1	7.8	9.4	1	5	3.1
Casp12	48.4	73.8	37.2	104.6	95.2	177.4
Lonrf2	189.3	234.2	402.4	420.2	454.8	463
Dclk2	9.6	7.4	3.9	13	13.8	9.9
Mfsd6	93.3	87.1	45.5	38.1	40.9	17.4
B930041F14Rik	271.7	224	327.3	412.1	395.4	325.1
Afap1l2	394.1	364.6	421	92.5	64.8	338.4
Gm3764	314.1	199.6	323.7	482	661.1	387.3
Ndc80	485	598.5	437	838.3	882.4	591.5
Tmeff2	112.7	103.7	340.1	537.1	450.8	328.2
Gcap14	274	403	242.3	593.9	677.2	396.1
AU022526	39.2	14.3	27.6	8.4	10.6	5.2
---	6	5.7	9.4	3.9	4.3	3.6
Mat2a	1164.3	784.3	886.2	2042.1	2383.3	1218.9
Fam65a	50.7	17.1	10.6	62.9	75.3	50.7
5330423I11Rik	1.8	3.2	1.5	4.8	18.3	18
Gsto2	4.3	7.5	17	35.8	41.4	16.6
Fkrp	383.5	312.6	210.7	410.2	437.5	464.3
Pik3cd	14	12.7	6.1	4.3	5.8	2
Tmem14a	240.8	241.2	174.7	879.2	764.2	325.5
2400001E08Rik	2285.2	3084.8	1873.6	3369.4	3468.3	3208.9
---	207.3	162.9	46.6	16.8	3.2	24.3
Rims2	46.2	48.7	138.1	316.5	359.6	135.4
Urm1	163.7	205.7	120.4	274.4	227	219.7
Csf1	113.1	139.9	60	248.5	256.8	143
Arpp21	2.6	1.9	1.3	3.1	8.9	8.5
4833439L19Rik	3601.6	3735.6	2620.4	4243.1	4118.2	4355.5
Gja1	119.3	137.1	63.1	243.6	218.3	451.1
Clasp2	23.1	28.8	11.7	1.7	12.6	0.8
6330503K22Rik	332.1	313.7	327.3	536.4	789.2	443.5
Mthfd1	1442.2	1315.3	778	1893.6	1913.3	1545.1
Gm14446	18	11.5	9.8	26.9	18.5	34.7
Slco6c1	0.5	3.1	0.3	26.1	18.9	5.6
Lrig1	1124.8	1440.3	743.3	3467.6	3488.8	1545
Tk1	1682.5	1116.1	1161.9	3737.2	3468.6	1747.3
Polr3d	199	203.5	118.5	286.9	259.7	226.1
Pkdcc	198.4	181.1	73.7	342.4	234.5	264.8
---	6.2	6.8	25.8	50.6	27.7	33.1
Vamp2	185.7	139.6	89.1	208.3	241.9	200.1
Cadm2	371.2	379.5	84.8	14	1.1	62.3
Cd93	2572.1	2320.1	80.2	8952.2	8353.4	3127.6
Naprt1	12.7	13.9	24.2	34.2	25.2	46.5
Timm17a	3774	3394.3	3484.4	6751.9	6066.4	4072.1
Slc6a7	50.9	30.3	17	7.5	9.6	4.5
Tusc3	2264.3	2038.7	1559.2	4626.3	4345.3	2428.8
Zdhhc14	189.7	244.6	143.7	113	97.8	131.3
---	51.9	37.3	15	2.7	6.7	10.6
Nkd2	18.4	11.2	3.4	31.9	29.8	18.1
Gorasp2	3091.5	3320.2	1963.4	3999.1	3665.9	4064
Glipr2	79.3	65.7	45.5	369.7	381.2	113.7
Prdm14	2.1	1.9	1.9	7	3.5	3.9
LOC100503627	68.6	94.2	43.8	31.5	16	37.3
Mrps28	1390.9	1285.7	977.7	2718.4	2561.4	1488.3
Ucn2	10.2	19.7	13.2	8.8	6.3	4.2
Ntng1	2.2	1.5	1.3	14.9	13.7	3.7
Gpc4	63.4	41	37.8	336.8	337.8	93.5
Ccdc93	25.9	16.6	18.7	78.3	43.6	38.1
Mgat5	38.6	18.6	16.2	54	58	36.2
4930429N05Rik	4	4.1	2.6	6.6	23.3	21.3
---	21.6	10.7	9.7	22.4	38.7	27.8
Erc2	3.2	6.1	49.4	79.8	96	45.1
---	7.7	4.5	6.2	3.2	2.9	4.4
Hn1	2540.9	2858	2264.6	3977.6	3663.1	2869
Lyn	736.7	724.5	205.1	1054.4	984.9	980.8
9130204L05Rik	2.8	4.3	2.2	1.4	1.6	1.5
Psme3	370.6	337.3	392.3	510.7	452.1	684
AA517841	5.1	2.4	2.5	28.2	7.4	22.1
Mxra7	751.4	797	300.1	29.3	57.7	336.1
Lonrf3	154.8	109.3	107.6	492.6	482.7	182.8
---	20.5	13.4	4.7	1.6	1.3	0.7
Rcvrn	7.6	3.3	3.2	19	7.7	21.1
Mobkl3	2509.6	2572.4	2568.1	3796.4	3962	2763.4
---	37	47.6	18.8	5.1	19.4	4.8
---	6.2	5.4	25	105.1	126.7	31.2
Dock5	3.7	8.1	22.2	31.8	35.2	20.9
Hnrnpab	10462.8	9503.3	7396.9	13562.5	13817.5	10558.4
11-Sep	2296.8	1989.2	1212.6	3688.6	3617.4	2343.4
Vangl2	252.6	274.6	216.8	554.2	529.9	297.7
Cog5	2	9.1	0.6	25.7	9.5	17.5
Rgs10	249.8	276.9	305.5	648.6	561.7	338.4
1700013N18Rik	3.5	6.5	1	12.9	12.1	6.2
Fchsd1	70.8	72.4	23.7	20.9	14.4	3.7
Lgtn	572	479.8	580.1	883.8	886.6	608.2
Bmper	162.2	140.8	206.1	1449.6	1366.1	363.1
Repin1	2.6	3.8	15.4	24.9	75	39.6
---	8.7	19.6	25.2	5.6	6.7	3.6
Bcl11b	442.4	399.3	81.1	19.9	6.9	26
Cd36	3.5	1.2	42.2	287.6	367.4	72
Eda2r	7	31.1	857.1	994.5	973.6	1068
Slc38a1	5468.7	5587.1	963.5	3.6	3.9	377.5
Sf3a1	13.4	13.1	11.3	20.8	23.6	14.5
D10Ertd610e	26.1	4.9	13	64.3	36.7	32.4
4933413J09Rik	16.6	13.2	35.5	99.7	124	39.6
3110005L21Rik	4.4	3.7	4.9	6.7	10.6	15.7
Ryr3	9.3	4.2	5.4	66.7	63	15.4
Refbp2 /// Thoc4	2168.1	2006.4	1269.8	3272	3154.5	2250.4
Mtap7	94.9	89.3	83.7	190.6	210.8	107.7
Trp53rk	37.9	37.4	22.4	80.8	74.6	41.9
Cpne7	260.8	249.7	81.1	15.6	7.9	86.6
---	19.2	8.4	4.1	34	49.2	20.4
Hspb8	2.3	4.8	2.6	10	47.7	47.5
2010109K11Rik	277.7	312.9	264.7	493.8	515.7	322.6
[truncated: 43,102 more rows]
